# Supplementary material for: Wireless, battery-free, multifunctional integrated bioelectronics for respiratory pathogens monitoring and severity evaluation
Source: Nat Commun. 2023 Nov 20;14:7539. doi: 10.1038/s41467-023-43189-z (PMC10661182; doi:10.1038/s41467-023-43189-z)
Supplement: Supplementary file 9 — Source Data [file 41467_2023_43189_MOESM9_ESM.zip › Source Data.xls]

## Sheet: Figure 2g
		Inlet number	Air velocity (m/s)	Pressure (Pa)
		2	0.10229	1.6628
		3	0.15338	2.4977
		5	0.25578	4.1878
		7	0.35809	5.8804
		9	0.46056	7.6112
		11	0.56285	9.3766
		13	0.66507	11.16

## Sheet: Figure 2i
		Outlet length (mm)	Air velocity (m/s)	Pressure (Pa)
		1	0.46346	1.5396
		3	0.46094	3.6024
		5	0.46059	5.6156
		7	0.46055	7.6475
		9	0.46058	9.6266
		11	0.46059	11.606

## Sheet: Figure 2k
		Outlet width (mm)	Air velocity (m/s)	Pressure (Pa)
		0.3	1.5351	261.72
		0.5	0.92468	57.287
		1	0.44933	7.4109
		2	0.23316	1.0842
		3	0.15548	0.38269

## Sheet: Figure 2m
	Time (min)	Mass (mg)		Simulation using an atomizer
	0	0
	1	2.6
	2	5.1
	3	8
	4	10.5
	5	12.9

## Sheet: Figure 2n
			Time (min)	Mass (mg)		Human breath
			0	0
			5	2.6
			10	4.2
			15	6.6
			20	7.8
			25	8.9
			30	10.2

## Sheet: Figure 2o
			Time (min)	Mass (mg)		Human blow
			0	0
			1	1.2
			2	3.5
			3	5.4
			4	9
			5	11.8

## Sheet: Figure 3c
		Binding energy (X)	Graphene (Y)	Graphene+PBASE (Y)			Inset	Binding energy (X)	Graphene (Y)	Graphene+PBASE (Y)
		800.08	71611.7	1.22956e+06				430.08	880888	887737
		799.08	73035.8	1.22789e+06				429.08	880411	886847
		798.08	72106.9	1.22966e+06				428.08	880904	888869
		797.08	71737.6	1.2304e+06				427.08	880950	888470
		796.08	71837.3	1.2294e+06				426.08	880420	887925
		795.08	73362.6	1.23054e+06				425.08	880580	887777
		794.08	70627.9	1.22933e+06				424.08	880436	888664
		793.08	71814.4	1230521				423.08	881676	888868
		792.08	71847.1	1.23052e+06				422.08	880683	887040
		791.08	71596.2	1.23018e+06				421.08	882069	888770
		790.08	73183.1	1.22974e+06				420.08	882662	886453
		789.08	72632.8	1.23055e+06				419.08	881377	886266
		788.08	73957.5	1.22931e+06				418.08	880015	888944
		787.08	72166	1.23182e+06				417.08	880778	888005
		786.08	72820.5	1.23141e+06				416.08	880632	887678
		785.08	74825.1	1.23094e+06				415.08	880900	886999
		784.08	74357.4	1.23133e+06				414.08	883404	887049
		783.08	73596.4	1.23205e+06				413.08	882858	887286
		782.08	73882.3	1.23225e+06				412.08	882125	886384
		781.08	74283.6	1.23222e+06				411.08	882814	886798
		780.08	73529.4	1.22969e+06				410.08	882577	887408
		779.08	74735.2	1.23168e+06				409.08	881648	887726
		778.08	74519.4	1.23216e+06				408.08	884486	887703
		777.08	74803.5	1.23118e+06				407.08	884106	886927
		776.08	73306.6	1.23289e+06				406.08	883463	887600
		775.08	74558.7	1.23227e+06				405.08	882813	887631
		774.08	74007.6	1.23285e+06				404.08	883495	888254
		773.08	76615.5	1.23334e+06				403.08	885598	891503
		772.08	75165	1.23323e+06				402.08	885928	894765
		771.08	74680.6	1231186				401.08	887318	899045
		770.08	75883.7	1.23341e+06				400.08	888433	901338
		769.08	75953.1	1.23345e+06				399.08	888120	904713
		768.08	75591.8	1.23097e+06				398.08	885843	898397
		767.08	74522.5	1.23294e+06				397.08	884469	891196
		766.08	75707.4	1.23125e+06				396.08	884624	887931
		765.08	76113.6	1.23372e+06				395.08	884405	886473
		764.08	74317.7	1.23464e+06				394.08	885049	886219
		763.08	74788.4	1.23361e+06				393.08	883544	887104
		762.08	75028.2	1.23378e+06				392.08	884160	887967
		761.08	75664.1	1232698				391.08	886275	886850
		760.08	74946.9	1.23398e+06				390.08	884143	887789
		759.08	75520.1	1235667				389.08	886453	888080
		758.08	76314.2	1.23423e+06				388.08	886335	887748
		757.08	76138.8	1.23333e+06				387.08	887141	887977
		756.08	76468.8	1.23455e+06				386.08	887378	889394
		755.08	77925.2	1233180				385.08	885128	888357
		754.08	77731.6	1.23319e+06				384.08	887217	887460
		753.08	77432.8	1.23392e+06				383.08	886962	888725
		752.08	77715.2	1.23477e+06				382.08	886571	887402
		751.08	76250.4	1.2334e+06				381.08	888265	890743
		750.08	77850.2	1.23533e+06				380.08	887290	890670
		749.08	77170.3	1.2321e+06				379.08	886988	890156
		748.08	78782.8	1.23524e+06				378.08	888094	888888
		747.08	76271.6	1.23532e+06				377.08	887054	890303
		746.08	77118.8	1.23582e+06				376.08	888538	890076
		745.08	77297.9	1.23608e+06				375.08	888688	890505
		744.08	78895.1	1.23442e+06				374.08	888727	890088
		743.08	77123.7	1.23484e+06				373.08	889841	889551
		742.08	76326.1	1234809				372.08	889070	891314
		741.08	76807.5	1.23665e+06				371.08	888610	893529
		740.08	77401.3	1.23558e+06				370.08	887550	893357
		739.08	78590.1	1.23629e+06
		738.08	78621.5	1.23712e+06
		737.08	77463.8	1.2355e+06
		736.08	76904.9	1.23646e+06
		735.08	78346.1	1.23617e+06
		734.08	77742.9	1.23666e+06
		733.08	78310.1	1.23522e+06
		732.08	78714	1.23632e+06
		731.08	78027.6	1.23734e+06
		730.08	77933.9	1.23786e+06
		729.08	79235.9	1.23756e+06
		728.08	79200.6	1.23754e+06
		727.08	79587.5	1.23783e+06
		726.08	78528.1	1237084
		725.08	80900.6	1.23703e+06
		724.08	78268.2	1.23646e+06
		723.08	79250.9	1.23642e+06
		722.08	79738.5	1.23667e+06
		721.08	79283.2	1.23845e+06
		720.08	80495.9	1.23756e+06
		719.08	81293	1237319
		718.08	79479	1.23791e+06
		717.08	80095.6	1.23967e+06
		716.08	79849.5	1.23783e+06
		715.08	80929.6	1.23837e+06
		714.08	80820.8	1.23828e+06
		713.08	80978.2	1.23765e+06
		712.08	79001.2	1240555
		711.08	81286.1	1.23834e+06
		710.08	81050.3	1.23803e+06
		709.08	81110.1	1.23918e+06
		708.08	79062.4	1.2397e+06
		707.08	80169.6	1.23903e+06
		706.08	81957.6	1239878
		705.08	80774.4	1.23966e+06
		704.08	81375.8	1.2386e+06
		703.08	80957	1.23749e+06
		702.08	83441.2	1.2395e+06
		701.08	82631.2	1.23985e+06
		700.08	82177.5	1.23921e+06
		699.08	81815.9	1.2393e+06
		698.08	83146.1	1.2386e+06
		697.08	82285.6	1.24066e+06
		696.08	82598.4	1239850
		695.08	81838.5	1.24016e+06
		694.08	82412.8	1.24113e+06
		693.08	82027.2	1.23845e+06
		692.08	83362	1240133
		691.08	82597.1	1.24009e+06
		690.08	82404	1241288
		689.08	82639.6	1.24102e+06
		688.08	82407.8	1.24022e+06
		687.08	83072.3	1.24077e+06
		686.08	84500	1.24091e+06
		685.08	82659.8	1.24147e+06
		684.08	82789	1.24097e+06
		683.08	82680.8	1.24158e+06
		682.08	82298.4	1.24193e+06
		681.08	83966.5	1.24214e+06
		680.08	83739.1	1.24157e+06
		679.08	84857	1.24118e+06
		678.08	83938.8	1.24221e+06
		677.08	84875.7	1.24068e+06
		676.08	84348	1.24285e+06
		675.08	84399.5	1241854
		674.08	83855.7	1.24386e+06
		673.08	85026.9	1.24292e+06
		672.08	85383.3	1.2411e+06
		671.08	84228.5	1.24268e+06
		670.08	83970.1	1.24315e+06
		669.08	84287.3	1.24372e+06
		668.08	85474.6	1.24201e+06
		667.08	85075.5	1.24281e+06
		666.08	86634.3	1.24057e+06
		665.08	86351.6	1.24373e+06
		664.08	86066.3	1.24404e+06
		663.08	84628.6	1.24377e+06
		662.08	85093.7	1.24341e+06
		661.08	87507.1	1.24496e+06
		660.08	87065.7	1.24454e+06
		659.08	86400.4	1.24569e+06
		658.08	87847.4	1.24484e+06
		657.08	87118.4	1.24347e+06
		656.08	87110.7	1.24644e+06
		655.08	86635.3	1.24423e+06
		654.08	86681.5	1.24514e+06
		653.08	88746.8	1.24436e+06
		652.08	88249.2	1.2459e+06
		651.08	87272.9	1.24638e+06
		650.08	87618.5	1246298
		649.08	87333	1.2457e+06
		648.08	88546.3	1.24418e+06
		647.08	87872	1244749
		646.08	87974.2	1.24603e+06
		645.08	88361.8	1.24586e+06
		644.08	87224.9	1.24482e+06
		643.08	88593.9	1.24799e+06
		642.08	89788.2	1.24908e+06
		641.08	90029	1.24789e+06
		640.08	88414	1.24825e+06
		639.08	88203.8	1.24631e+06
		638.08	87301	1246243
		637.08	86229.5	1.24661e+06
		636.08	86668.9	1.24633e+06
		635.08	87411.6	1.24544e+06
		634.08	87042	1.24598e+06
		633.08	89461.7	1.24616e+06
		632.08	88052.3	1.24647e+06
		631.08	88807.9	1.24676e+06
		630.08	88004.9	1.24654e+06
		629.08	87658.4	1.24863e+06
		628.08	86901.6	1.24941e+06
		627.08	87760.8	1.2477e+06
		626.08	88790.4	1246911
		625.08	87470.6	1.24612e+06
		624.08	89294.2	1.24573e+06
		623.08	90268.6	1.24628e+06
		622.08	89920	1.24622e+06
		621.08	91010	1.24972e+06
		620.08	89040.5	1.24736e+06
		619.08	89913.2	1.24765e+06
		618.08	88907.2	1.2475e+06
		617.08	88261.7	1.24937e+06
		616.08	88986.5	1.24922e+06
		615.08	89513.6	1.24745e+06
		614.08	88780.1	1.24708e+06
		613.08	89545.6	1.24866e+06
		612.08	91962.1	1.24982e+06
		611.08	89859	1.24887e+06
		610.08	90894.5	1.24919e+06
		609.08	90701.7	1.2498e+06
		608.08	91426.2	1.2493e+06
		607.08	91120.8	1.24995e+06
		606.08	90319.6	1.25034e+06
		605.08	90124.2	1.24962e+06
		604.08	89800.4	1.2489e+06
		603.08	91313.5	1248755
		602.08	91803.2	1.25018e+06
		601.08	92488.1	1.25012e+06
		600.08	92906.9	1250164
		599.08	91835.8	1249939
		598.08	92304.5	1.24998e+06
		597.08	92018.6	1.25022e+06
		596.08	92065.1	1.25038e+06
		595.08	92462.2	1.25066e+06
		594.08	91437.5	1.24983e+06
		593.08	92517.6	1.24926e+06
		592.08	92410.4	1.24868e+06
		591.08	92941.6	1251906
		590.08	93459.8	1.25228e+06
		589.08	94447.9	1249988
		588.08	93378.2	1.25048e+06
		587.08	92667.3	1.25086e+06
		586.08	93529.3	1.25156e+06
		585.08	95089.8	1.25268e+06
		584.08	93348.7	1.25258e+06
		583.08	92699.3	1.25167e+06
		582.08	94161	1.25444e+06
		581.08	93750.8	1.25129e+06
		580.08	93611.8	1.25386e+06
		579.08	93830.2	1.25349e+06
		578.08	94417.2	1.2534e+06
		577.08	94108.6	1.25192e+06
		576.08	94202.8	1.25262e+06
		575.08	95065.7	1.25281e+06
		574.08	95817.4	1.25214e+06
		573.08	94806	1.25275e+06
		572.08	95287.7	1.25432e+06
		571.08	96720.7	1254575
		570.08	96326.6	1.25368e+06
		569.08	94255.4	1.25323e+06
		568.08	94817.9	1.25187e+06
		567.08	96145.9	1.25265e+06
		566.08	94359.9	1.2539e+06
		565.08	95756.6	1.25387e+06
		564.08	97067.6	1.25457e+06
		563.08	98203.4	1.25298e+06
		562.08	98197.1	1.25448e+06
		561.08	99257.1	1.25479e+06
		560.08	100176	1.25644e+06
		559.08	100146	1.25665e+06
		558.08	98802.6	1.25838e+06
		557.08	101009	1.25767e+06
		556.08	100419	1.25774e+06
		555.08	99722.8	1.25832e+06
		554.08	96411.4	1.25757e+06
		553.08	96605.8	1.25603e+06
		552.08	95316.5	1.25472e+06
		551.08	94752.4	1.25352e+06
		550.08	92563.3	1.25184e+06
		549.08	91717	1.25005e+06
		548.08	89717.6	1.24763e+06
		547.08	88030.5	1.24789e+06
		546.08	86936.2	1.24716e+06
		545.08	86505.6	1.24529e+06
		544.08	86544.5	1.24405e+06
		543.08	84328.3	1.24407e+06
		542.08	83107.8	1.24268e+06
		541.08	84208	1.24073e+06
		540.08	84686.8	1.24118e+06
		539.08	85789.8	1.24417e+06
		538.08	88064.4	1.24247e+06
		537.08	89959.7	1.2459e+06
		536.08	95904.1	1.24845e+06
		535.08	107230	1.25299e+06
		534.08	147763	1277689
		533.08	216370	1333517
		532.08	226526	1371582
		531.08	184169	1359376
		530.08	125860	1306853
		529.08	89282.4	1.2569e+06
		528.08	74127.3	1.23582e+06
		527.08	71021.6	1.23215e+06
		526.08	71865.5	1.23022e+06
		525.08	71449.7	1.23012e+06
		524.08	71881.3	1.23005e+06
		523.08	70230.1	1.23091e+06
		522.08	69773.5	1.2298e+06
		521.08	70186.6	1.23009e+06
		520.08	71984.8	1.22979e+06
		519.08	71419.7	1230269
		518.08	69797.1	1.23046e+06
		517.08	70660.6	1.23123e+06
		516.08	72092.4	1.23072e+06
		515.08	69867.7	1.2307e+06
		514.08	70569.6	1.23081e+06
		513.08	70260	1.23064e+06
		512.08	69589.1	1.23092e+06
		511.08	71070.1	1.22984e+06
		510.08	70965.9	1.23026e+06
		509.08	70712.7	1.23191e+06
		508.08	71226	1.23196e+06
		507.08	71445	1.23072e+06
		506.08	70184.9	1231689
		505.08	70386.1	1.23096e+06
		504.08	70420.4	1.23129e+06
		503.08	71604.9	1.23053e+06
		502.08	72278.8	1231398
		501.08	71764.8	1.23144e+06
		500.08	72297.8	1.23187e+06
		499.08	71776.9	1.23166e+06
		498.08	72746.3	1.23192e+06
		497.08	72871.9	1231712
		496.08	71093	1.23166e+06
		495.08	72095.1	1232931
		494.08	73356.7	1.231e+06
		493.08	73211.8	1.23338e+06
		492.08	72572.8	1.23216e+06
		491.08	72222.7	1.23155e+06
		490.08	73077.2	1233712
		489.08	73329.7	1231677
		488.08	72034.8	1.2351e+06
		487.08	73864.6	1231815
		486.08	71704.2	1.23403e+06
		485.08	73922	1.23272e+06
		484.08	73973.5	1233755
		483.08	73984.3	1.23407e+06
		482.08	73498.3	1.23376e+06
		481.08	74213.7	1.23303e+06
		480.08	74969.2	1.23345e+06
		479.08	73316	1.23292e+06
		478.08	74026.8	1.23347e+06
		477.08	74492.7	1.23455e+06
		476.08	74453.6	1.23236e+06
		475.08	75889.2	1.23413e+06
		474.08	74395.6	1.23474e+06
		473.08	74362.9	1.2348e+06
		472.08	73986	1.23422e+06
		471.08	75349.9	1.23417e+06
		470.08	76018.6	1.23405e+06
		469.08	74197.4	1.23489e+06
		468.08	74292.3	1.2333e+06
		467.08	76585.4	1.23408e+06
		466.08	75604.3	1.23569e+06
		465.08	74573.1	1235890
		464.08	75099.4	1.23557e+06
		463.08	76527.6	1.2346e+06
		462.08	75427.1	1234387
		461.08	76720.2	1.23501e+06
		460.08	76119.7	1.23668e+06
		459.08	76988.9	1.23395e+06
		458.08	76987.5	1.23523e+06
		457.08	76849.7	1.23513e+06
		456.08	77575.1	1.23543e+06
		455.08	78167.9	1.23498e+06
		454.08	76188.3	1.23446e+06
		453.08	76862.1	1.23557e+06
		452.08	79179.2	1.23511e+06
		451.08	77959.6	1.23556e+06
		450.08	77300.5	1.23551e+06
		449.08	76193.4	1.23667e+06
		448.08	77799.6	1.23493e+06
		447.08	77770.7	1.23594e+06
		446.08	76840.8	1.23515e+06
		445.08	78170.8	1.23724e+06
		444.08	78142.9	1.23609e+06
		443.08	79291.6	1.2361e+06
		442.08	77401.9	1.23762e+06
		441.08	78862.5	1.23682e+06
		440.08	79739.3	1.23649e+06
		439.08	78291.2	1.23541e+06
		438.08	79194.2	1235024
		437.08	80259.8	1.23616e+06
		436.08	80266.4	1.23581e+06
		435.08	80487.7	1236450
		434.08	79432.9	1.23644e+06
		433.08	79327.6	1.23766e+06
		432.08	79074.8	1.23808e+06
		431.08	80278.8	1.23503e+06
		430.08	80887.8	1.23774e+06
		429.08	80411	1.23685e+06
		428.08	80903.5	1.23887e+06
		427.08	80950.5	1.23847e+06
		426.08	80420.1	1.23792e+06
		425.08	80580.5	1.23778e+06
		424.08	80436.4	1.23866e+06
		423.08	81675.6	1.23887e+06
		422.08	80683.1	1.23704e+06
		421.08	82068.8	1.23877e+06
		420.08	82662	1.23645e+06
		419.08	81376.6	1236266
		418.08	80015.4	1.23894e+06
		417.08	80778.5	1.238e+06
		416.08	80632	1.23768e+06
		415.08	80899.7	1.237e+06
		414.08	83404.5	1.23705e+06
		413.08	82858	1.23729e+06
		412.08	82124.6	1.23638e+06
		411.08	82814.4	1.2368e+06
		410.08	82577	1.23741e+06
		409.08	81648	1.23773e+06
		408.08	84485.8	1.2377e+06
		407.08	84105.9	1.23693e+06
		406.08	83463.4	1.2376e+06
		405.08	82813.4	1.23763e+06
		404.08	83494.7	1.23825e+06
		403.08	85598.5	1.2415e+06
		402.08	85927.6	1.24476e+06
		401.08	87317.7	1.24905e+06
		400.08	88433.3	1.25134e+06
		399.08	88119.7	1.25471e+06
		398.08	85843.1	1.2484e+06
		397.08	84469.2	1.2412e+06
		396.08	84624.5	1.23793e+06
		395.08	84404.8	1236473
		394.08	85049.1	1236219
		393.08	83543.7	1.2371e+06
		392.08	84159.6	1.23797e+06
		391.08	86274.7	1.23685e+06
		390.08	84142.8	1.23779e+06
		389.08	86453.4	1.23808e+06
		388.08	86334.7	1.23775e+06
		387.08	87141.1	1.23798e+06
		386.08	87377.9	1.23939e+06
		385.08	85127.5	1.23836e+06
		384.08	87217.4	1237460
		383.08	86961.9	1.23872e+06
		382.08	86571.3	1237402
		381.08	88265	1.24074e+06
		380.08	87289.7	1.24067e+06
		379.08	86987.8	1.24016e+06
		378.08	88093.6	1.23889e+06
		377.08	87054.3	1.2403e+06
		376.08	88537.7	1.24008e+06
		375.08	88688.5	1.24051e+06
		374.08	88727.1	1.24009e+06
		373.08	89840.7	1.23955e+06
		372.08	89069.8	1.24131e+06
		371.08	88610	1.24353e+06
		370.08	87550.1	1.24336e+06
		369.08	88654.6	1.24245e+06
		368.08	87832.9	1.24353e+06
		367.08	89015.6	1.24574e+06
		366.08	89508.4	1.24285e+06
		365.08	89476.5	1.24557e+06
		364.08	88482.8	1244185
		363.08	90389.8	1.24446e+06
		362.08	88515.7	1.24547e+06
		361.08	89754.4	1.24619e+06
		360.08	90074.9	1.24732e+06
		359.08	91022.2	1.24534e+06
		358.08	91146.7	1245818
		357.08	89906.5	1.2492e+06
		356.08	91557.6	1247971
		355.08	90720.6	1.2483e+06
		354.08	91323.3	1.24817e+06
		353.08	92643.4	1.24822e+06
		352.08	91690.9	1.24807e+06
		351.08	92585.3	1.24884e+06
		350.08	93090.3	1.24805e+06
		349.08	92820.1	1.24961e+06
		348.08	93429.5	1249534
		347.08	94475.6	1.2498e+06
		346.08	95740.7	1.24894e+06
		345.08	95701.1	1.25005e+06
		344.08	93634.5	1.25068e+06
		343.08	95154.4	1.24964e+06
		342.08	93976.8	1252223
		341.08	93447.9	1.25145e+06
		340.08	93815.3	1250765
		339.08	93900.5	1.25128e+06
		338.08	96040.4	1.25032e+06
		337.08	95735.8	1.25306e+06
		336.08	96090.9	1.25443e+06
		335.08	95379.4	1.25232e+06
		334.08	92592.6	1.25286e+06
		333.08	94801	1.25233e+06
		332.08	92985.7	1.25166e+06
		331.08	92302.2	1.25106e+06
		330.08	92532.1	1.25035e+06
		329.08	94446.9	1.25125e+06
		328.08	94385.7	1250490
		327.08	94866.2	1.25225e+06
		326.08	95243	1.25231e+06
		325.08	97227.6	1.25238e+06
		324.08	95877.4	1.2542e+06
		323.08	98706.8	1.25335e+06
		322.08	99958.4	1.25648e+06
		321.08	98189.3	1.25539e+06
		320.08	102469	1.25595e+06
		319.08	102480	1.25954e+06
		318.08	102721	1.25797e+06
		317.08	103462	1257476
		316.08	104457	1.25857e+06
		315.08	105965	1260138
		314.08	103957	1262604
		313.08	106658	1260909
		312.08	106024	1262751
		311.08	106445	1263006
		310.08	105257	1263788
		309.08	104578	1261194
		308.08	102789	1261762
		307.08	95282.8	1.25574e+06
		306.08	94316.9	1.25491e+06
		305.08	90633.5	1249378
		304.08	84382.4	1.24597e+06
		303.08	80149.8	1.24203e+06
		302.08	75720.6	1.23683e+06
		301.08	71315.2	1.2319e+06
		300.08	66290.1	1.22733e+06
		299.08	62875.2	1.22228e+06
		298.08	60517.7	1218958
		297.08	58064.6	1218016
		296.08	60017.5	1.21475e+06
		295.08	60618	1.21428e+06
		294.08	63725.6	1.21699e+06
		293.08	65310.8	1.21805e+06
		292.08	71691.7	1.22188e+06
		291.08	80366.6	1.22871e+06
		290.08	85993.6	1.23373e+06
		289.08	96312	1.24423e+06
		288.08	110903	1261286
		287.08	147308	1286947
		286.08	236672	1357647
		285.08	437117	1522434
		284.08	577583	1717255
		283.08	208306	1473867
		282.08	35417	1.21118e+06
		281.08	18006.1	1.17928e+06
		280.08	14196.4	1.17444e+06
		279.08	11325.5	1.17149e+06
		278.08	10556	1.16994e+06
		277.08	9417.4	1.16858e+06
		276.08	8311.74	1.16807e+06
		275.08	8414.41	1.1677e+06
		274.08	7595.89	1.16791e+06
		273.08	8759.17	1.16755e+06
		272.08	8479.74	1.16758e+06
		271.08	7966.86	1.16722e+06
		270.08	8297.73	1.1667e+06
		269.08	8558.34	1.1668e+06
		268.08	8302.2	1.16738e+06
		267.08	8207.04	1.16689e+06
		266.08	8024.93	1.16722e+06
		265.08	8061.18	1.16734e+06
		264.08	7510.47	1.16739e+06
		263.08	8055.17	1.16733e+06
		262.08	7565.22	1167815
		261.08	8049.46	1.16718e+06
		260.08	7928.25	1.16724e+06
		259.08	8035.6	1.16739e+06
		258.08	7780.77	1.16721e+06
		257.08	8240.55	1.16715e+06
		256.08	7871.35	1.16727e+06
		255.08	7768.89	1.16727e+06
		254.08	7878	1.1676e+06
		253.08	8029.37	1.16727e+06
		252.08	8044.76	1.16661e+06
		251.08	7380.93	1.16697e+06
		250.08	6967.81	1.16672e+06
		249.08	7520.11	1.16666e+06
		248.08	6910.64	1.16617e+06
		247.08	7787.1	1.16716e+06
		246.08	7784.84	1.16693e+06
		245.08	7854.34	1.16619e+06
		244.08	7510.48	1.16614e+06
		243.08	7243.55	1.16575e+06
		242.08	7146.87	1.16666e+06
		241.08	6789.32	1.16594e+06
		240.08	6997.19	1.16649e+06
		239.08	7104.83	1.16633e+06
		238.08	7101.98	1.16612e+06
		237.08	7374.38	1.16666e+06
		236.08	7105.57	1.16631e+06
		235.08	7638.7	1.16645e+06
		234.08	8548.49	1.16764e+06
		233.08	9256.26	1.16826e+06
		232.08	9811.89	1.1704e+06
		231.08	9165.06	1.17088e+06
		230.08	8300.2	1.1692e+06
		229.08	8521.84	1.16812e+06
		228.08	8731.57	1.16862e+06
		227.08	8534.24	1.16878e+06
		226.08	7561.7	1.16738e+06
		225.08	7196.04	1.16681e+06
		224.08	7011.23	1.16643e+06
		223.08	6995.37	1.16652e+06
		222.08	6875.4	1.16636e+06
		221.08	6686.31	1.16643e+06
		220.08	7056.4	1.16624e+06
		219.08	7146.32	1.1663e+06
		218.08	7033.75	1.16658e+06
		217.08	6802.67	1.16618e+06
		216.08	6540.25	1.16622e+06
		215.08	6987.5	1.16646e+06
		214.08	6500.81	1.16581e+06
		213.08	7356.31	1.16644e+06
		212.08	7106.4	1.16581e+06
		211.08	6854.82	1.16613e+06
		210.08	7354.27	1.16585e+06
		209.08	7159.3	1.16596e+06
		208.08	6279.06	1.16611e+06
		207.08	6649.51	1.16612e+06
		206.08	6821.87	1.16606e+06
		205.08	6709.88	1.16579e+06
		204.08	6979.94	1.16636e+06
		203.08	6892.85	1.16659e+06
		202.08	6519.67	1.1666e+06
		201.08	7298.7	1.16631e+06
		200.08	7151.53	1.16686e+06
		199.08	7707.96	1.16653e+06
		198.08	6785.61	1.16662e+06
		197.08	7314.94	1.1663e+06
		196.08	7120.57	1.16636e+06
		195.08	6612.47	1.16617e+06
		194.08	7060.7	1.16625e+06
		193.08	7063.74	1.16719e+06
		192.08	7303.94	1.16677e+06
		191.08	7145.43	1.16738e+06
		190.08	7387.86	1.16681e+06
		189.08	6990.1	1.16658e+06
		188.08	7089.62	1.16677e+06
		187.08	7156.49	1.16654e+06
		186.08	6685.47	1.16701e+06
		185.08	6808.27	1.16647e+06
		184.08	6864.42	1.16663e+06
		183.08	7193.85	1.16625e+06
		182.08	6464.97	1.16625e+06
		181.08	6764.71	1.16643e+06
		180.08	6868.82	1.166e+06
		179.08	5991.7	1.16587e+06
		178.08	6412.35	1.16585e+06
		177.08	6557.14	1.16599e+06
		176.08	6582.05	1.16581e+06
		175.08	6201.97	1.16555e+06
		174.08	6172.79	1.16604e+06
		173.08	7112.88	1.16604e+06
		172.08	6618.57	1.1661e+06
		171.08	7108.62	1.16616e+06
		170.08	8513.03	1.16694e+06
		169.08	10688.1	1.16947e+06
		168.08	12086.1	1172583
		167.08	9729.5	1.17271e+06
		166.08	7255.77	1.16837e+06
		165.08	7480.63	1.16715e+06
		164.08	9201.05	1.16809e+06
		163.08	8443.57	1.16856e+06
		162.08	7300.92	1.16675e+06
		161.08	6424.17	1.16505e+06
		160.08	6008.59	1.16575e+06
		159.08	5616.76	1.16545e+06
		158.08	6257.46	1.16577e+06
		157.08	6106.8	1.16561e+06
		156.08	6738.14	1.16542e+06
		155.08	6710.05	1.16589e+06
		154.08	7421.27	1.16677e+06
		153.08	8278.12	1.16826e+06
		152.08	8060.88	1.16815e+06
		151.08	6996.88	1.16698e+06
		150.08	6257.46	1.16601e+06
		149.08	6035.44	1.16594e+06
		148.08	6032.65	1.16519e+06
		147.08	6031.92	1.1653e+06
		146.08	5857.16	1.16472e+06
		145.08	5841.77	1.16526e+06
		144.08	5953.74	1.16497e+06
		143.08	5826.05	1.16517e+06
		142.08	5758.42	1.16511e+06
		141.08	6110.93	1.1657e+06
		140.08	6007.43	1.16563e+06
		139.08	6354.01	1.16582e+06
		138.08	6059.55	1.16538e+06
		137.08	6383.46	1.16513e+06
		136.08	6422.41	1.16585e+06
		135.08	6038.16	1.165e+06
		134.08	5770.98	1.16573e+06
		133.08	6147.16	1.16571e+06
		132.08	6197.15	1.16575e+06
		131.08	5963.89	1.16562e+06
		130.08	6593.84	1.16537e+06
		129.08	6510.67	1.1658e+06
		128.08	6433.62	1.16543e+06
		127.08	6426.74	1.16605e+06
		126.08	6130.06	1.16618e+06
		125.08	6721.35	1.16607e+06
		124.08	6388.17	1.16576e+06
		123.08	6601.51	1.166e+06
		122.08	6554.41	1.1655e+06
		121.08	6018.41	1.16634e+06
		120.08	6394.16	1.16618e+06
		119.08	6051.84	1.16611e+06
		118.08	6056.43	1.16604e+06
		117.08	6317.47	1.16605e+06
		116.08	6054.2	1.16602e+06
		115.08	6104.91	1.16588e+06
		114.08	6060.97	1.16573e+06
		113.08	6207.92	1.16576e+06
		112.08	6244.28	1.16591e+06
		111.08	6322.14	1.16606e+06
		110.08	5934.47	1.16568e+06
		109.08	6171.61	1.16566e+06
		108.08	6268.61	1.16618e+06
		107.08	5643.58	1.16572e+06
		106.08	5842.76	1.16576e+06
		105.08	6131.93	1.166e+06
		104.08	6800.61	1.16638e+06
		103.08	7617.11	1.16676e+06
		102.08	8668.46	1.16873e+06
		101.08	9102.23	1.1695e+06
		100.08	6736.38	1.16702e+06
		99.08	6239.65	1.16604e+06
		98.08	6081.79	1.16566e+06
		97.08	5940.85	1.16568e+06
		96.08	5495.09	1.16621e+06
		95.08	6424.7	1.16564e+06
		94.08	6167.67	1.16554e+06
		93.08	6120.22	1.16613e+06
		92.08	6926.69	1.16614e+06
		91.08	6558.08	1.166e+06
		90.08	5833.64	1.16601e+06
		89.08	6817.25	1.16615e+06
		88.08	6416.37	1.16587e+06
		87.08	6076.91	1.16601e+06
		86.08	6392.73	1.16606e+06
		85.08	6538.55	1.16575e+06
		84.08	6894.67	1.16648e+06
		83.08	6716.39	1.16609e+06
		82.08	6890.86	1.16613e+06
		81.08	6851.18	1.16641e+06
		80.08	6869.67	1.1662e+06
		79.08	6496.97	1.16639e+06
		78.08	7283.77	1.16631e+06
		77.08	6922.89	1.16624e+06
		76.08	6559.57	1.16596e+06
		75.08	6127.66	1.16635e+06
		74.08	5884.41	1.16632e+06
		73.08	6479.45	1.16619e+06
		72.08	6187.36	1.16566e+06
		71.08	5808.47	1.16583e+06
		70.08	6204.12	1.16569e+06
		69.08	6114.05	1.16593e+06
		68.08	5998.6	1.16611e+06
		67.08	6511.16	1.16613e+06
		66.08	6250.16	1.16594e+06
		65.08	6734.29	1.16577e+06
		64.08	6232.41	1.16645e+06
		63.08	6690.15	1.16578e+06
		62.08	6388.62	1.16618e+06
		61.08	6109.68	1.16567e+06
		60.08	6089.05	1.16599e+06
		59.08	6229.06	1.16643e+06
		58.08	6152.94	1.16615e+06
		57.08	6529.46	1.16612e+06
		56.08	7032.73	1.16644e+06
		55.08	6636.41	1.16632e+06
		54.08	6848.78	1.16672e+06
		53.08	6736.51	1.16657e+06
		52.08	6585.2	1.16613e+06
		51.08	6364.41	1.16618e+06
		50.08	7027.03	1.16643e+06
		49.08	7364.8	1.1669e+06
		48.08	7646.92	1.16719e+06
		47.08	7483.4	1.16685e+06
		46.08	6763.55	1.16634e+06
		45.08	6650.95	1.16627e+06
		44.08	6765	1.16703e+06
		43.08	6647.93	1.16662e+06
		42.08	6305.54	1.16639e+06
		41.08	6421.12	1.16573e+06
		40.08	5979.67	1.16627e+06
		39.08	6036.75	1.16634e+06
		38.08	5612.08	1.16604e+06
		37.08	5990.49	1.16528e+06
		36.08	5920.39	1.16527e+06
		35.08	5876.1	1.16555e+06
		34.08	6214.59	1.16543e+06
		33.08	6189.92	1.16577e+06
		32.08	6042.13	1.16572e+06
		31.08	6276.25	1.16647e+06
		30.08	7009.19	1.16626e+06
		29.08	7811.97	1.16683e+06
		28.08	8061.18	1.16728e+06
		27.08	8745.66	1.16761e+06
		26.08	9414.28	1.16902e+06
		25.08	9323.31	1.16896e+06
		24.08	8514.43	1.16776e+06
		23.08	7469.55	1.16791e+06
		22.08	7075.89	1.16677e+06
		21.08	7478.24	1.16676e+06
		20.08	8498.88	1.16734e+06
		19.08	8653.29	1.16818e+06
		18.08	9508.47	1.16912e+06
		17.08	8608	1.1696e+06
		16.08	9075.92	1.1686e+06
		15.08	8392.59	1.16767e+06
		14.08	7379.57	1.16732e+06
		13.08	7421.41	1.16725e+06
		12.08	6301	1.16638e+06
		11.08	5818.36	1.16533e+06
		10.08	5640.62	1.16549e+06
		9.08	5244.91	1.16513e+06
		8.08	4692.47	1.16449e+06
		7.08	4364.09	1.16395e+06
		6.08	3634.67	1.16305e+06
		5.08	2675.92	1.16279e+06
		4.08	2359.75	1.16229e+06
		3.08	1599.14	1.16146e+06
		2.08	856.247	1.16085e+06
		1.08	479.967	1.16042e+06
		0.08	156.368	1.16017e+06
		-0.92	118.372	1.1601e+06
		-1.92	44.7451	1.16006e+06
		-2.92	95.4838	1.16006e+06
		-3.92	59.678	1.16007e+06
		-4.92	37.6198	1.16001e+06
		-5.92	81.1963	1.16002e+06
		-6.92	50.5141	1.16004e+06
		-7.92	48.2973	1.16003e+06
		-8.92	35.3443	1.16002e+06
		-9.92	18.4311	1.16002e+06

## Sheet: Figure 3d
			Binding energy (X)	Y1	Y2	Y3	Y4	Y5	Y6	Y7
			292.08	11851.3	11794.4	11695.6	11695.6	11695.6	11700	11900
			291.98	11766.3	11798.3	11693.3	11693.3	11693.3	11700	12000
			291.88	12140	11802.3	11690.8	11690.8	11690.8	11700	12000
			291.78	11996.2	11806.4	11688	11688	11688	11700	12100
			291.68	12514.5	11810.6	11685	11685	11685	11700	12200
			291.58	12269.1	11814.8	11681.3	11681.3	11681.4	11700	12300
			291.48	12559.7	11819.1	11677.4	11677.4	11677.4	11700	12400
			291.38	12640.4	11823.6	11673.1	11673.1	11673.1	11700	12500
			291.28	12571.3	11828.4	11668.6	11668.6	11668.6	11700	12700
			291.18	12730.3	11833.4	11663.7	11663.7	11663.8	11700	12800
			291.08	12839.7	11838.6	11658.3	11658.3	11658.5	11700	12900
			290.98	13301.3	11843.9	11652.5	11652.5	11652.8	11700	13000
			290.88	13339	11849.2	11646	11646	11646.4	11700	13200
			290.78	13661.6	11854.9	11639.1	11639.1	11639.8	11700	13300
			290.68	13158.7	11861.1	11631.9	11631.9	11633.1	11700	13400
			290.58	13370.3	11867.9	11624.5	11624.5	11626.4	11700	13400
			290.48	13558.8	11875.2	11616.8	11616.8	11619.9	11700	13500
			290.38	13737.3	11883.2	11608.8	11608.8	11613.7	11800	13500
			290.28	14097	11891.6	11600.1	11600.2	11607.9	11800	13500
			290.18	14164.7	11900.5	11591	11591	11603.1	11900	13400
			290.08	14066.7	11910.1	11581.5	11581.5	11600.1	12000	13400
			289.98	14119.7	11920.2	11571.2	11571.3	11599.4	12100	13300
			289.88	14831.9	11931.1	11560.5	11560.7	11602.6	12300	13100
			289.78	14763.7	11942.8	11549.2	11549.6	11611.2	12500	13000
			289.68	15002.9	11954.9	11537	11537.7	11627	12800	12900
			289.58	15530.1	11967.6	11523.7	11525.1	11652.7	13000	12708.9
			289.48	15584	11981.1	11509.8	11512	11691.7	13400	12557.4
			289.38	15957.9	11995.3	11494.9	11498.6	11747.8	13700	12409
			289.28	16230.2	12010.4	11478.9	11485.1	11825.5	14100	12266.7
			289.18	16552	12026.2	11461.9	11471.8	11929.9	14500	12132.6
			289.08	17282.1	12042.8	11443.6	11459.6	12066.1	14900	12008.1
			288.98	17432.8	12060.6	11424.5	11449.6	12239.6	15300	11894
			288.88	17393	12079.6	11404.3	11443.4	12455	15600	11790.5
			288.78	17975.4	12099.9	11383.3	11443.1	12715.3	15800	11697.2
			288.68	18229.1	12122	11361.8	11452.1	13022.1	15900	11613.8
			288.58	18391.1	12145.8	11339.8	11474.3	13372.9	15900	11539.1
			288.48	19020.7	12171	11317.1	11514.4	13760.9	15812.8	11471.5
			288.38	19769.3	12198	11294.7	11580	14175.3	15603.7	11410.5
			288.28	19793.9	12227.1	11273.2	11679.6	14599.7	15302.9	11354.8
			288.18	20104.9	12258.2	11253.4	11823.9	15012.8	14930.6	11303.2
			288.08	20792.2	12291.8	11237.4	12026.2	15389.9	14510.8	11255
			287.98	20918.8	12328.5	11227.8	12301.6	15705.1	14067.6	11209.7
			287.88	21264.4	12367.7	11227.3	12665.9	15932.8	13621.8	11165.7
			287.78	22507.9	12410.3	11240.7	13137	16053.1	13191.5	11122.7
			287.68	22313.1	12456.7	11274.5	13732.2	16053.7	12789.8	11080.4
			287.58	22865.5	12507.3	11336.5	14465.9	15930.9	12424.6	11037.7
			287.48	23668.6	12562.9	11437.4	15348.9	15691.8	12100.1	10994.4
			287.38	24062.5	12624.8	11590.9	16384.7	15352.5	11817.2	10950.5
			287.28	24891.7	12693.5	11812.5	17565.2	14934.3	11572.9	10904.4
			287.18	26591.2	12771.4	12122.1	18869.9	14462.9	11363.6	10856.1
			287.08	27072.2	12861	12542.1	20261.7	13963.9	11184.3	10804.9
			286.98	28668.9	12965.8	13097.1	21686.3	13459.7	11029.1	10749.7
			286.88	30673.9	13091.1	13812.8	23073.4	12968.8	10892.3	10689.6
			286.78	32911.3	13245	14715.3	24341.8	12505.2	10769.1	10624.1
			286.68	35095.9	13438.4	15826.5	25404.3	12076.8	10654.4	10552.2
			286.58	37246.6	13686.4	17162.4	26179.3	11687.7	10544.3	10473.2
			286.48	39631.8	14010.5	18728	26600.9	11338.8	10436	10387.4
			286.38	41479	14438.7	20512.6	26627.7	11027.7	10327.3	10294.4
			286.28	43974.6	15007.7	22484.2	26249.5	10750.4	10215.8	10193.9
			286.18	46722.4	15765.3	24586.6	25488.7	10501.4	10099.9	10085.5
			286.08	49433.1	16773.4	26738.5	24398.2	10276.1	9979.26	9969.95
			285.98	50705.5	18109.7	28833.6	23051	10069	9852.86	9846.91
			285.88	52872.9	19870.6	30747	21531	9874.78	9719.77	9716.03
			285.78	55977.1	22175.5	32347.3	19923.5	9689.34	9579.79	9577.46
			285.68	58424.4	25168.6	33510.3	18305.9	9509.28	9432.98	9431.56
			285.58	60538.5	29018.6	34133.3	16739.8	9330.05	9277.67	9276.81
			285.48	64204.7	33919.2	34151.7	15270.4	9147.58	9112.14	9111.63
			285.38	68874.1	40082.2	33547.9	13925.1	8957.64	8933.99	8933.69
			285.28	75643.7	47722.9	32354.4	12716.2	8756.14	8740.59	8740.42
			285.18	82170.3	57026.7	30646.8	11641.9	8537.71	8527.63	8527.53
			285.08	91074.8	68095.7	28533.9	10691.9	8297.89	8291.45	8291.39
			284.98	100478	80855.9	26140.5	9848.98	8031.58	8027.52	8027.49
			284.88	112268	94929.9	23592.8	9092.81	7734.22	7731.7	7731.68
			284.78	125552	109495	21006.4	8403.51	7403.08	7401.53	7401.52
			284.68	135848	123196	18478.5	7764.1	7038.22	7037.29	7037.28
			284.58	144171	134238	16083.7	7161.59	6642.54	6641.98	6640
			284.48	148589	140777	13876.5	6590.5	6224.65	6224.32	6220
			284.38	146288	141518	11891.7	6050.99	5796.78	5796.59	5800
			284.28	139801	135949	10146.1	5545.79	5371.64	5371.53	5370
			284.18	129616	125007	8644.73	5082.28	4964.65	4964.58	4960
			284.08	113243	110584	7380.13	4666.07	4587.73	4587.69	4590
			283.98	98601.9	94716.5	6337.16	4301.95	4250.49	4250.47	4250
			283.88	81028.8	79057.8	5494.82	3992.05	3958.73	3958.72	3960
			283.78	65446.7	64678.5	4827.84	3734.87	3713.59	3713.58	3710
			283.68	53614.5	52115	4309.19	3526	3512.6	3512.6	3510
			283.58	41410.2	41520.9	3913.56	3360.51	3352.19	3352.19	3350
			283.48	32686.7	32816.3	3615.73	3230.82	3225.72	3225.72	3230
			283.38	25934	25804.9	3394.25	3130.18	3127.1	3127.1	3130
			283.28	20269	20247.6	3232.2	3053.6	3051.77	3051.77	3050
			283.18	15856.3	15901.2	3114.39	2995.3	2994.22	2994.22	2990
			283.08	12589.4	12542.7	3029.59	2951.3	2950.68	2950.68	2950
			282.98	9983.5	9976.44	2969.25	2918.5	2918.14	2918.14	2920
			282.88	8109.14	8036.46	2926.63	2894.19	2893.99	2893.99	2890
			282.78	6688.5	6585.25	2896.65	2876.21	2876.1	2876.1	2880
			282.68	5720.16	5511.05	2875.71	2863.01	2862.95	2862.95	2860
			282.58	4921.61	4724.11	2860.9	2853.12	2853.09	2853.09	2850
			282.48	4639.27	4153.97	2850.65	2845.95	2845.94	2845.94	2850
			282.38	3730.15	3745.32	2843.49	2840.69	2840.68	2840.68	2840
			282.28	3616.72	3455.8	2838.63	2836.99	2836.99	2836.99	2840
			282.18	3204.31	3253.14	2835.49	2834.53	2834.53	2834.53	2830
			282.08	2912.07	3112.84	2833.41	2832.87	2832.87	2832.87	2830

## Sheet: Figure 3e
											1200 data points for calculating the mean value and error bar at different concentrations
	Scatter plot	Concentration	Current	Error bar		Fitted curve	Concentration	Current			1 fg/ml	10/fg ml	50/fg ml	100/fg ml	500 fg/ml	1 pg/ml
		1	226.249	0.1514			1	226.721			226.17	224.629	222.722	220.975	219.581	218.549
		10	224.729	0.14184			1.00694	226.713			225.977	224.754	222.847	220.884	219.546	218.537
		50	222.675	0.18585			1.01393	226.705			226.056	224.798	222.688	220.975	219.943	218.424
		100	220.653	0.19316			1.02096	226.697			226.249	224.833	222.654	220.942	219.604	218.616
		500	219.432	0.15488			1.02804	226.689			226.34	224.833	223.074	220.987	219.625	218.718
		1000	218.737	0.17333			1.03518	226.681			226.226	224.798	222.756	220.805	219.683	218.526
							1.04236	226.673			226.17	224.878	222.71	220.975	219.535	218.605
							1.04959	226.665			226.204	225.025	222.586	220.919	219.683	218.56
							1.05688	226.657			226.249	224.889	222.722	220.93	219.716	218.491
							1.06421	226.649			226.033	224.56	222.473	221.123	219.716	218.537
							1.07159	226.641			226.306	224.731	222.654	221.134	219.558	218.526
							1.07903	226.633			226.226	224.856	222.517	220.952	219.706	218.616
							1.08652	226.625			226.158	224.81	222.779	220.84	219.456	218.707
							1.09405	226.617			226.283	224.866	222.779	220.794	219.523	218.593
							1.10165	226.609			226.045	224.889	222.733	220.613	219.512	218.514
							1.10929	226.601			226.079	224.64	222.665	220.726	219.523	218.605
							1.11699	226.593			226.193	224.821	222.7	220.771	219.581	218.695
							1.12474	226.585			225.966	224.708	222.71	221.021	219.716	218.684
							1.13254	226.577			225.818	224.958	222.756	221.032	219.694	218.718
							1.1404	226.569			226.022	224.708	222.575	220.782	219.706	218.855
							1.14831	226.561			225.989	224.798	222.869	220.738	219.535	218.605
							1.15628	226.553			226.102	224.81	222.756	220.68	219.581	218.957
							1.1643	226.545			226.022	224.9	222.835	220.794	219.558	218.639
							1.17238	226.537			226.147	224.866	222.665	220.805	219.637	218.526
							1.18052	226.529			226.124	224.787	222.688	220.975	219.75	218.684
							1.18871	226.521			226.238	224.98	222.598	220.998	219.5	218.662
							1.19696	226.513			226.079	224.798	222.677	220.919	219.716	218.888
							1.20526	226.505			225.92	224.708	222.608	220.828	219.739	218.684
							1.21362	226.497			226.158	224.912	222.71	221.089	219.762	218.514
							1.22204	226.49			226.068	225.002	222.665	220.987	219.637	218.616
							1.23052	226.482			226.135	224.821	222.722	220.907	219.592	218.764
							1.23906	226.474			226.362	224.81	222.767	220.93	219.398	218.616
							1.24766	226.466			226.442	224.742	222.847	220.873	219.456	218.662
							1.25632	226.458			226.318	224.719	222.608	220.987	219.604	218.684
							1.26503	226.45			226.17	224.731	222.62	220.84	219.456	218.855
							1.27381	226.442			226.124	224.787	223.016	220.624	219.535	218.446
							1.28265	226.434			226.238	224.775	222.71	220.748	219.569	218.684
							1.29155	226.426			226.193	224.968	222.654	220.828	219.727	218.605
							1.30051	226.418			226.102	224.81	222.608	220.657	219.648	218.809
							1.30954	226.41			226.124	224.856	222.62	221.021	219.523	218.639
							1.31862	226.402			226.079	224.764	222.608	220.715	219.581	218.48
							1.32777	226.394			226.01	224.719	222.598	220.817	219.467	218.57
							1.33698	226.386			226.158	224.833	222.62	220.669	219.41	218.695
							1.34626	226.378			226.17	224.775	222.688	220.884	219.479	218.639
							1.3556	226.37			226.295	224.912	222.688	220.794	219.581	218.741
							1.36501	226.362			226.318	224.754	222.62	220.907	219.716	218.786
							1.37448	226.354			226.193	224.878	222.496	220.748	219.398	218.797
							1.38402	226.346			226.43	224.708	222.745	220.782	219.433	218.98
							1.39362	226.338			226.295	224.673	222.767	220.544	219.671	218.718
							1.40329	226.33			226.328	224.685	222.642	220.862	219.546	218.764
							1.41303	226.322			226.091	224.764	222.71	220.987	219.49	218.616
							1.42283	226.314			226.385	224.787	222.517	220.873	219.581	218.582
							1.4327	226.306			226.34	224.754	222.382	220.703	219.558	218.435
							1.44264	226.298			226.147	224.662	222.552	220.862	219.319	218.741
							1.45265	226.29			226.216	224.594	222.779	220.646	219.694	218.628
							1.46273	226.282			226.079	224.742	222.654	220.613	219.274	218.605
							1.47288	226.274			226.249	224.866	222.552	220.805	219.308	218.605
							1.4831	226.266			226.102	224.708	222.733	220.771	219.308	218.593
							1.49339	226.258			226.226	224.708	222.733	220.726	219.274	218.582
							1.50376	226.25			226.238	224.742	222.598	220.782	219.444	218.582
							1.51419	226.242			226.306	224.629	222.608	220.907	219.41	218.99
							1.5247	226.234			226.226	224.946	222.631	220.85	219.456	218.582
							1.53528	226.226			226.238	224.821	222.563	220.884	219.604	218.911
							1.54593	226.218			226.487	224.673	222.586	220.862	219.433	218.73
							1.55665	226.21			226.385	224.742	222.598	220.636	219.683	218.9
							1.56746	226.202			226.42	224.708	222.642	220.748	219.592	219.036
							1.57833	226.194			226.306	224.719	222.733	220.794	219.5	218.843
							1.58928	226.186			226.408	224.856	222.881	220.669	219.308	218.605
							1.60031	226.179			226.318	224.81	222.665	220.907	219.479	218.753
							1.61141	226.171			226.226	224.787	222.54	220.93	219.376	218.764
							1.6226	226.163			226.181	224.764	222.847	220.748	219.421	218.741
							1.63385	226.155			226.124	224.98	222.7	220.726	219.467	218.651
							1.64519	226.147			226.374	224.787	222.835	220.567	219.433	218.582
							1.65661	226.139			226.51	224.606	222.563	220.692	219.546	218.356
							1.6681	226.131			226.272	224.685	222.608	220.817	219.479	218.468
							1.67967	226.123			226.397	224.719	222.904	220.715	219.331	218.503
							1.69133	226.115			226.091	224.889	222.881	220.771	219.388	218.549
							1.70307	226.107			226.124	224.696	222.665	220.873	219.512	218.651
							1.71488	226.099			226.238	224.538	222.824	220.828	219.376	218.582
							1.72678	226.091			226.17	224.833	222.824	220.998	219.388	218.503
							1.73876	226.083			226.238	224.866	222.586	220.975	219.376	218.514
							1.75083	226.075			226.216	224.742	222.71	220.964	219.398	218.514
							1.76298	226.067			226.226	224.504	222.642	220.828	219.398	218.56
							1.77521	226.059			226.216	224.731	222.575	220.805	219.365	218.674
							1.78753	226.051			226.612	224.991	222.575	220.76	219.296	218.537
							1.79993	226.043			226.487	225.093	222.847	220.862	219.479	218.639
							1.81242	226.035			226.272	224.958	222.71	220.738	219.546	218.526
							1.82499	226.027			226.43	224.9	222.767	220.919	219.512	218.526
							1.83766	226.019			226.362	224.878	222.767	220.862	219.614	218.628
							1.85041	226.011			226.453	224.798	222.802	220.907	219.841	218.537
							1.86325	226.003			226.238	224.878	223.028	221.27	219.535	218.468
							1.87617	225.995			226.147	225.002	223.097	221.146	219.5	218.48
							1.88919	225.987			226.091	225.002	222.835	221.066	219.637	218.628
							1.9023	225.979			226.193	225.014	222.881	220.873	219.887	218.549
							1.9155	225.971			226.283	224.81	222.665	221.066	219.546	218.605
							1.92879	225.963			226.351	224.696	222.552	220.952	219.388	218.56
							1.94217	225.955			226.328	225.093	222.722	221.044	219.421	218.526
							1.95565	225.947			226.124	224.912	222.71	220.85	219.467	218.628
							1.96922	225.939			226.283	224.9	222.767	220.907	219.388	218.56
							1.98288	225.931			226.51	224.958	222.71	220.952	219.342	218.446
							1.99664	225.923			226.204	224.991	222.824	220.805	219.354	218.446
							2.0105	225.915			226.238	224.708	222.654	220.873	219.421	218.582
							2.02445	225.907			226.124	224.9	222.62	220.613	219.388	218.549
							2.03849	225.899			226.249	224.775	222.722	220.624	219.762	218.503
							2.05264	225.891			226.238	224.696	222.677	220.726	219.694	218.684
							2.06688	225.883			226.135	224.56	222.7	220.76	219.535	218.458
							2.08122	225.875			226.091	224.571	222.767	220.636	219.319	218.48
							2.09566	225.867			226.238	224.754	222.677	220.896	219.388	218.491
							2.1102	225.86			226.226	224.685	222.529	220.93	219.41	218.412
							2.12485	225.852			226.249	224.798	222.575	220.964	219.49	218.582
							2.13959	225.844			226.181	224.775	222.688	220.782	219.41	218.468
							2.15443	225.836			226.351	224.81	222.654	220.715	219.263	218.537
							2.16938	225.828			226.114	224.81	222.608	220.85	219.296	218.503
							2.18444	225.82			226.079	224.583	222.7	220.998	219.398	218.57
							2.19959	225.812			225.989	224.719	222.608	220.907	219.274	218.56
							2.21486	225.804			226.056	224.764	222.722	221.032	219.263	218.526
							2.23022	225.796			226.204	224.719	222.779	220.817	219.263	218.843
							2.2457	225.788			226.102	224.787	222.983	220.636	219.546	218.707
							2.26128	225.78			226.033	224.629	222.779	220.828	219.398	218.832
							2.27697	225.772			226.079	224.821	222.62	220.748	219.365	218.707
							2.29277	225.764			226.181	224.742	222.575	220.805	219.263	218.797
							2.30868	225.756			226.102	224.64	222.756	220.613	219.479	218.741
							2.3247	225.748			226.01	224.798	222.608	220.896	219.49	218.684
							2.34083	225.74			226.51	224.775	222.631	220.715	219.354	218.639
							2.35707	225.732			226.249	224.685	222.586	220.862	219.625	218.684
							2.37342	225.724			226.216	224.889	222.642	220.782	219.49	218.82
							2.38989	225.716			226.408	225.093	222.745	220.862	219.581	218.514
							2.40648	225.708			226.283	224.958	222.575	220.85	219.365	218.674
							2.42317	225.7			226.26	224.798	222.552	220.703	219.433	218.639
							2.43999	225.692			226.114	224.878	222.552	220.919	219.342	218.333
							2.45692	225.684			226	224.798	222.631	220.873	219.637	218.468
							2.47396	225.676			226.068	224.968	222.484	220.771	219.331	218.378
							2.49113	225.668			226.01	224.81	222.756	220.805	219.41	218.549
							2.50842	225.66			225.977	224.775	222.79	220.782	219.365	218.605
							2.52582	225.652			226.249	224.878	222.654	221.009	219.286	218.491
							2.54335	225.644			225.908	224.866	222.642	220.907	219.535	218.435
							2.56099	225.636			226.045	224.958	222.802	221.044	219.41	218.593
							2.57876	225.628			226.068	224.923	222.62	220.998	219.365	218.389
							2.59666	225.62			226.283	224.526	222.688	220.896	219.523	218.593
							2.61467	225.612			226.17	224.662	222.54	220.896	219.444	218.616
							2.63282	225.604			226.147	224.821	222.756	220.93	219.614	218.526
							2.65108	225.596			226.068	224.708	222.575	220.782	219.49	218.424
							2.66948	225.588			226.033	224.889	222.506	220.896	219.512	218.605
							2.688	225.58			226.114	224.775	222.438	220.726	219.354	218.695
							2.70665	225.572			226.091	224.81	222.665	220.907	219.5	218.741
							2.72543	225.564			226.124	224.856	222.608	220.84	219.706	218.537
							2.74434	225.556			226.124	224.719	222.415	220.794	219.739	218.389
							2.76339	225.548			226.181	224.787	222.54	220.805	219.342	218.526
							2.78256	225.541			226.091	224.685	222.552	220.828	219.467	218.549
							2.80187	225.533			226.068	224.708	222.461	220.828	219.41	218.468
							2.82131	225.525			226.068	224.662	222.461	220.964	219.41	218.468
							2.84088	225.517			226.351	224.844	222.506	220.975	219.263	218.503
							2.8606	225.509			226.091	224.923	222.427	221.123	219.172	218.537
							2.88044	225.501			225.977	224.81	222.313	220.987	219.252	218.616
							2.90043	225.493			226.124	224.685	222.313	220.998	219.308	218.582
							2.92056	225.485			226.374	224.731	222.359	221.009	219.274	218.605
							2.94082	225.477			226.374	224.708	222.394	221.032	219.433	218.695
							2.96123	225.469			226.453	224.673	222.438	220.84	219.274	218.797
							2.98177	225.461			226.408	224.798	222.313	220.896	219.319	218.56
							3.00246	225.453			226.204	224.912	222.506	220.794	219.388	218.526
							3.02329	225.445			226.295	224.787	222.54	220.85	219.194	218.56
							3.04427	225.437			226.147	224.821	222.756	220.896	219.286	218.537
							3.0654	225.429			226.147	224.821	222.824	220.952	219.342	218.412
							3.08666	225.421			226.181	224.98	222.586	220.919	219.433	218.48
							3.10808	225.413			226.283	225.06	222.586	220.998	219.376	218.503
							3.12965	225.405			226.124	224.81	222.54	220.828	219.342	218.56
							3.15136	225.397			226.091	224.889	222.552	220.817	219.625	218.435
							3.17323	225.389			226.283	224.719	222.563	220.771	219.535	218.344
							3.19525	225.381			226.193	224.617	222.688	220.805	219.456	218.231
							3.21742	225.373			226.204	224.731	222.517	220.84	219.467	218.219
							3.23974	225.365			226.249	224.673	222.552	220.738	219.523	218.424
							3.26222	225.357			226.204	224.64	222.654	220.884	219.546	218.401
							3.28486	225.349			226.124	224.662	222.62	220.862	219.433	218.424
							3.30765	225.341			226.114	224.696	222.745	220.703	219.376	218.378
							3.3306	225.333			226.204	224.504	222.812	220.942	219.467	218.389
							3.35371	225.325			226.158	224.606	222.62	220.726	219.286	218.424
							3.37698	225.317			225.954	224.742	222.71	220.919	219.229	218.389
							3.40041	225.309			225.954	224.821	222.54	220.782	219.263	218.389
							3.42401	225.301			226.022	224.571	222.745	220.782	219.41	218.446
							3.44776	225.293			226.17	224.526	222.461	220.692	219.354	218.389
							3.47169	225.285			226.385	224.56	222.371	220.85	219.421	218.776
							3.49578	225.277			226.465	224.81	222.575	220.884	219.24	218.582
							3.52003	225.269			226.102	224.742	222.575	220.794	219.286	218.389
							3.54446	225.261			226.114	224.719	222.608	220.817	219.286	218.389
							3.56905	225.253			226.216	224.662	222.608	220.907	219.41	218.424
							3.59381	225.245			226.272	224.673	222.563	220.93	219.365	218.322
							3.61875	225.237			226.216	224.742	222.506	221.066	219.614	218.468
							3.64386	225.23			226.193	224.764	222.586	220.817	219.194	218.628
							3.66914	225.222			226.204	224.856	223.016	220.703	219.206	218.616
							3.6946	225.214			226.079	224.844	222.79	220.828	219.274	218.741
							3.72024	225.206			226.453	224.787	222.745	220.942	219.229	218.514
							3.74605	225.198			226.318	224.708	222.631	220.703	219.365	218.446
							3.77204	225.19			226.216	224.629	222.62	220.59	219.49	218.684
							3.79822	225.182			226.522	224.889	222.949	220.738	219.66	218.616
							3.82457	225.174			226.351	224.878	222.62	220.76	219.467	218.616
							3.85111	225.166			226.204	224.764	222.904	220.884	219.49	218.605
							3.87783	225.158			226.022	224.9	222.71	221.077	219.671	218.56
							3.90474	225.15			226.033	224.9	222.54	220.726	219.296	218.514
							3.93183	225.142			226.238	225.037	222.45	220.964	219.184	218.526
							3.95911	225.134			226.01	225.162	222.529	220.85	219.184	218.797
							3.98658	225.126			225.989	224.844	222.427	220.771	219.296	218.684
							4.01424	225.118			225.977	224.787	222.677	220.715	219.376	218.549
							4.0421	225.11			226.01	224.889	222.914	220.726	219.354	218.616
							4.07014	225.102			226.306	224.833	222.824	220.703	219.365	218.526
							4.09838	225.094			226.068	224.685	222.598	220.669	219.252	218.843
							4.12682	225.086			226.124	224.798	222.869	221.134	219.319	218.628
							4.15546	225.078			226.204	224.889	222.54	220.68	219.296	218.628
							4.18429	225.07			225.954	224.708	222.484	220.828	219.138	218.776
							4.21332	225.062			226.022	224.708	222.506	220.817	219.217	218.73
							4.24256	225.054			226.147	224.662	222.563	220.726	219.184	218.616
							4.27199	225.046			226.42	224.764	222.563	220.817	219.138	218.662
							4.30164	225.038			226.283	225.037	222.438	220.726	219.092	218.695
							4.33148	225.03			226.295	224.968	222.563	220.771	219.388	218.809
							4.36154	225.022			226.022	224.719	222.54	221.009	219.172	218.446
							4.3918	225.014			226.068	224.9	222.563	221.146	219.206	218.945
							4.42227	225.006			226.068	224.629	222.461	221.009	219.138	218.878
							4.45296	224.998			226.272	224.56	222.722	221.066	219.184	218.549
							4.48386	224.99			226.272	224.571	222.404	220.964	219.376	218.468
							4.51497	224.982			225.943	224.571	222.722	220.93	219.444	218.446
							4.5463	224.974			225.954	224.629	222.325	220.907	219.421	218.605
							4.57784	224.966			226.272	224.617	222.473	220.907	219.49	218.446
							4.6096	224.958			226.385	224.583	222.28	220.884	219.059	218.582
							4.64159	224.95			226.238	224.719	222.325	220.738	219.194	218.616
							4.6738	224.942			226.158	224.65	222.427	220.68	219.286	218.662
							4.70622	224.934			226.295	224.754	222.484	220.669	219.444	218.718
							4.73888	224.926			226.181	224.65	222.496	220.862	219.41	218.605
							4.77176	224.918			226.079	224.526	222.484	220.873	219.376	218.458
							4.80487	224.911			226.033	225.082	222.586	221.112	219.41	218.537
							4.83821	224.903			225.931	224.742	222.496	220.794	219.604	218.435
							4.87178	224.895			226.114	224.968	222.608	220.805	219.648	218.458
							4.90558	224.887			226.01	224.764	222.506	220.987	219.558	218.651
							4.93962	224.879			226.181	224.64	222.473	220.884	219.433	218.662
							4.9739	224.871			225.954	224.571	222.575	220.896	219.467	218.356
							5.00841	224.863			226.01	224.708	222.461	220.873	219.354	218.593
							5.04316	224.855			226.193	224.594	222.404	220.715	219.421	218.503
							5.07815	224.847			226.102	224.798	222.598	220.748	219.229	218.48
							5.11339	224.839			225.841	224.798	222.608	220.669	219.479	218.446
							5.14887	224.831			225.931	224.731	222.496	220.726	219.206	218.651
							5.18459	224.823			226.17	224.81	222.608	220.817	219.331	218.662
							5.22057	224.815			226.01	224.673	222.438	220.703	219.388	218.514
							5.25679	224.807			226.01	224.673	222.665	220.715	219.535	218.56
							5.29327	224.799			226.091	224.629	222.54	220.828	219.398	218.366
							5.32999	224.791			226.362	224.606	222.506	220.817	219.365	218.593
							5.36698	224.783			226.147	224.617	222.7	220.805	219.637	218.412
							5.40422	224.775			226.124	224.629	222.722	220.84	219.444	218.378
							5.44171	224.767			226.091	224.719	222.665	220.715	219.569	218.662
							5.47947	224.759			226.079	224.719	222.62	220.68	219.444	218.707
							5.51749	224.751			226.226	224.629	222.415	220.738	219.41	218.435
							5.55578	224.743			226.079	224.775	222.461	220.613	219.546	218.776
							5.59433	224.735			226.193	224.65	222.575	220.862	219.456	218.753
							5.63314	224.727			226.397	224.798	222.631	220.919	219.354	218.56
							5.67223	224.719			226.147	224.492	222.473	220.782	219.252	218.424
							5.71159	224.711			226.147	224.798	222.438	220.862	219.161	218.389
							5.75122	224.703			226.022	224.81	222.677	220.771	219.388	218.446
							5.79112	224.695			226.216	224.696	222.484	220.896	219.342	218.639
							5.83131	224.687			226.43	224.64	222.473	220.738	219.319	218.786
							5.87177	224.679			226.442	224.798	222.394	220.726	219.138	218.718
							5.91251	224.671			226.499	224.56	222.586	220.907	219.456	218.662
							5.95353	224.663			226.487	224.65	222.642	220.975	219.41	218.616
							5.99484	224.655			226.397	224.742	222.598	220.782	219.535	218.424
							6.03644	224.647			226.249	224.64	222.496	220.873	219.5	218.446
							6.07832	224.639			226.522	224.673	222.54	220.862	219.252	218.514
							6.1205	224.631			226.385	224.629	222.473	220.93	219.172	218.503
							6.16297	224.623			226.147	224.946	222.415	220.975	219.512	219.059
							6.20573	224.615			226.295	224.798	222.824	220.964	219.398	218.674
							6.24879	224.607			226.193	224.764	222.665	220.85	219.433	218.651
							6.29215	224.599			226.34	224.719	222.598	220.93	219.456	218.651
							6.3358	224.592			226.204	224.719	222.427	221.009	219.523	218.605
							6.37977	224.584			226.318	224.81	222.631	220.964	219.41	218.503
							6.42403	224.576			226.397	224.923	222.62	221.021	219.456	218.73
							6.46861	224.568			226.283	224.673	222.767	220.93	219.512	218.616
							6.51349	224.56			226.056	224.798	222.779	220.828	219.512	218.57
							6.55869	224.552			226.238	224.606	222.654	220.59	219.5	218.616
							6.60419	224.544			226.476	224.775	222.62	220.613	219.546	218.526
							6.65002	224.536			226.306	224.696	222.496	220.805	219.398	218.764
							6.69616	224.528			226.499	224.696	222.382	220.907	219.331	218.468
							6.74262	224.52			226.328	224.833	222.45	220.771	219.49	218.57
							6.78941	224.512			226.499	224.798	222.812	220.703	219.535	218.491
							6.83652	224.504			226.465	224.617	222.415	220.975	219.614	218.56
							6.88395	224.496			226.34	224.56	222.665	220.85	219.581	218.776
							6.93172	224.488			226.385	224.685	222.756	220.76	219.683	218.549
							6.97981	224.48			226.544	224.719	222.631	220.828	219.796	218.503
							7.02824	224.472			226.703	224.991	222.722	220.805	219.648	218.797
							7.07701	224.464			226.374	224.856	222.824	220.636	219.263	218.639
							7.12612	224.456			226.692	224.64	222.575	220.748	219.331	218.57
							7.17556	224.448			226.748	224.685	222.654	220.646	219.41	218.503
							7.22535	224.44			226.295	224.526	222.71	220.669	219.24	218.605
							7.27548	224.432			226.453	224.64	222.427	220.794	219.342	218.662
							7.32597	224.424			226.34	224.81	222.517	220.692	219.286	218.322
							7.3768	224.416			226.328	224.935	222.608	220.805	219.184	218.503
							7.42798	224.408			226.43	224.775	222.54	220.952	219.376	218.276
							7.47952	224.4			226.226	224.775	222.7	220.862	219.286	218.56
							7.53142	224.392			226.193	224.787	222.506	220.738	219.365	218.389
							7.58368	224.384			226.17	224.764	222.382	220.76	219.319	218.366
							7.6363	224.376			226.091	224.719	222.45	220.748	219.296	218.254
							7.68928	224.368			226.158	224.731	222.608	220.636	219.421	218.446
							7.74264	224.36			226.147	224.719	222.688	220.76	219.421	218.582
							7.79636	224.352			226.283	224.56	222.7	220.805	219.229	218.287
							7.85046	224.344			226.114	224.594	222.677	220.817	219.331	218.468
							7.90493	224.336			226.318	224.775	222.756	220.748	219.421	218.526
							7.95978	224.328			226.056	224.708	222.824	220.76	219.569	218.389
							8.01501	224.32			226.272	224.775	222.881	220.715	219.467	218.843
							8.07062	224.312			226.238	224.968	222.722	220.942	219.274	218.753
							8.12662	224.304			226.114	224.685	222.722	220.794	219.456	218.468
							8.18301	224.296			226.158	224.594	222.688	220.828	219.263	218.491
							8.23979	224.288			226.238	224.662	222.824	220.942	219.229	218.549
							8.29696	224.28			226.328	224.844	222.767	220.952	219.444	218.446
							8.35453	224.273			226.26	224.856	222.767	220.771	219.625	218.468
							8.4125	224.265			226.216	224.719	222.677	220.68	219.388	218.435
							8.47087	224.257			226.068	224.958	222.62	220.555	219.41	218.491
							8.52964	224.249			226.408	224.935	222.608	220.738	219.546	218.48
							8.58883	224.241			226.238	224.662	222.631	220.873	219.398	218.48
							8.64842	224.233			226.328	224.821	222.812	220.884	219.444	218.549
							8.70843	224.225			226.181	224.798	222.835	220.76	219.286	218.651
							8.76886	224.217			226.216	224.662	222.563	220.873	219.671	218.707
							8.8297	224.209			226.124	224.662	222.631	220.964	219.308	218.797
							8.89097	224.201			226.135	224.696	222.631	220.726	219.286	218.878
							8.95266	224.193			226.147	224.731	222.835	220.85	219.354	219.036
							9.01478	224.185			226.34	224.833	222.779	220.738	219.138	218.797
							9.07733	224.177			226.362	224.742	222.79	220.85	219.263	218.786
							9.14031	224.169			226.238	224.708	222.473	220.68	219.319	218.797
							9.20373	224.161			226.114	224.754	222.575	220.692	219.388	218.753
							9.26759	224.153			226.079	224.64	222.858	220.692	219.376	218.753
							9.3319	224.145			226.114	224.889	222.665	220.828	219.433	218.878
							9.39665	224.137			225.943	224.775	222.54	220.884	219.535	218.718
							9.46185	224.129			225.931	224.764	222.438	220.873	219.194	218.786
							9.5275	224.121			226.01	224.935	222.665	220.942	219.206	218.628
							9.59361	224.113			226.226	224.923	222.677	220.782	219.206	218.582
							9.66017	224.105			226.408	224.775	222.767	220.828	219.184	218.82
							9.7272	224.097			226.249	224.775	222.7	220.998	219.172	218.651
							9.7947	224.089			225.92	225.025	222.722	220.828	219.194	218.549
							9.86266	224.081			226.204	225.07	222.688	220.964	219.286	218.616
							9.93109	224.073			226.147	224.889	222.802	220.975	219.252	218.651
							10	224.065			226.193	224.856	222.62	220.884	219.184	218.514
							10.0694	224.057			226	224.754	222.779	220.84	219.092	218.707
							10.1393	224.049			225.931	224.821	222.677	220.884	219.229	218.9
							10.2096	224.041			225.931	224.98	222.575	220.964	219.444	218.526
							10.2805	224.033			226.079	224.889	222.62	221.066	219.342	218.526
							10.3518	224.025			225.966	224.946	222.642	221.146	219.217	218.549
							10.4236	224.017			226.158	225.229	222.598	220.692	219.206	218.707
							10.4959	224.009			226.532	225.002	222.733	220.84	219.194	218.616
							10.5688	224.001			226.181	225.06	222.586	220.805	219.376	218.56
							10.6421	223.993			226.193	225.093	222.824	220.771	219.161	218.514
							10.7159	223.985			225.829	225.037	222.688	220.669	219.059	218.549
							10.7903	223.977			225.887	224.98	222.677	220.692	219.229	218.753
							10.8652	223.969			225.943	224.833	222.665	220.942	219.184	218.593
							10.9405	223.962			225.989	224.821	222.71	220.771	219.365	218.616
							11.0165	223.954			225.818	224.9	222.665	220.998	219.296	218.764
							11.0929	223.946			225.931	224.968	222.914	220.782	219.229	218.809
							11.1699	223.938			226.033	224.856	222.552	220.703	219.308	218.809
							11.2474	223.93			226	224.833	222.506	220.805	219.637	218.57
							11.3254	223.922			226.17	224.958	222.427	220.726	219.467	218.57
							11.404	223.914			226.045	224.787	222.404	220.84	219.421	218.458
							11.4831	223.906			226.124	224.754	222.62	220.964	219.331	218.446
							11.5628	223.898			225.954	224.787	222.598	221.009	219.716	218.651
							11.643	223.89			226.114	224.866	222.529	221.032	219.558	218.503
							11.7238	223.882			226.147	224.923	222.608	220.817	219.581	218.593
							11.8052	223.874			226.147	224.685	222.869	220.896	219.433	218.639
							11.8871	223.866			226.238	224.685	222.496	220.884	219.354	218.526
							11.9696	223.858			226.135	224.856	222.394	220.873	219.398	218.322
							12.0526	223.85			225.92	224.754	222.677	220.919	219.354	218.356
							12.1362	223.842			226.033	224.617	222.438	220.862	219.388	218.549
							12.2204	223.834			226.102	224.56	222.461	220.771	219.376	218.605
							12.3052	223.826			226.033	224.65	222.529	220.703	219.376	218.582
							12.3906	223.818			226.056	224.821	222.677	220.873	219.739	218.695
							12.4766	223.81			226.045	224.696	222.7	220.715	219.535	218.593
							12.5632	223.802			226.204	224.742	222.598	220.522	219.535	218.934
							12.6503	223.794			226.181	224.696	222.484	220.782	219.512	218.662
							12.7381	223.786			226.328	224.571	222.892	220.93	219.5	218.741
							12.8265	223.778			226.26	224.798	222.745	221.077	219.467	218.57
							12.9155	223.77			226.181	224.673	222.427	220.998	219.512	218.662
							13.0051	223.762			225.989	224.775	222.529	220.805	219.796	218.526
							13.0953	223.754			226.01	224.594	222.654	220.669	219.479	218.786
							13.1862	223.746			226.079	224.708	222.586	220.771	219.625	218.526
							13.2777	223.738			226.033	225.014	222.529	220.817	219.569	218.57
							13.3698	223.73			226.226	224.856	222.665	220.873	219.456	218.582
							13.4626	223.722			226.056	224.64	222.506	220.873	219.388	218.707
							13.556	223.714			226.306	224.98	222.484	220.862	219.569	218.707
							13.6501	223.706			226.26	224.787	222.688	220.68	219.512	218.605
							13.7448	223.698			226.226	224.696	222.404	220.85	219.523	218.593
							13.8402	223.69			226.068	224.719	222.496	220.873	219.706	218.662
							13.9362	223.682			226.226	224.833	222.575	220.919	219.512	218.741
							14.0329	223.674			226.385	224.731	222.677	220.828	219.535	218.593
							14.1303	223.666			226.283	224.719	222.552	220.975	219.421	218.786
							14.2283	223.658			225.977	224.754	222.779	220.805	219.433	218.537
							14.327	223.65			225.966	224.833	222.529	220.748	219.558	218.776
							14.4264	223.643			226.068	224.844	222.745	220.907	219.592	218.503
							14.5265	223.635			226.193	224.821	222.812	220.748	219.841	218.48
							14.6273	223.627			226.216	224.731	222.608	221.021	219.614	218.582
							14.7288	223.619			226.34	224.64	222.586	220.748	219.41	218.809
							14.831	223.611			226	224.606	222.473	220.669	219.546	218.628
							14.9339	223.603			226.068	224.64	222.473	220.59	219.308	218.628
							15.0375	223.595			226.181	224.583	222.586	220.578	219.467	218.57
							15.1419	223.587			226.124	224.367	222.517	220.636	219.433	218.662
							15.247	223.579			225.966	224.583	222.415	221.009	219.444	218.628
							15.3528	223.571			226.124	224.742	222.427	220.657	219.388	218.446
							15.4593	223.563			226.249	224.65	222.359	220.636	219.581	218.56
							15.5665	223.555			226.216	224.856	222.665	220.692	219.319	218.549
							15.6745	223.547			226.216	224.833	222.665	220.782	219.706	218.56
							15.7833	223.539			226.318	224.742	222.563	220.646	219.49	218.526
							15.8928	223.531			226.238	224.764	222.677	220.567	219.398	218.605
							16.0031	223.523			225.943	224.629	222.812	220.522	219.398	218.514
							16.1141	223.515			226.249	224.821	222.665	220.726	219.456	218.776
							16.226	223.507			226.091	224.775	222.722	220.85	219.66	218.628
							16.3385	223.499			226.17	224.719	222.586	220.907	219.376	218.707
							16.4519	223.491			226.079	224.844	222.62	220.669	219.535	218.776
							16.5661	223.483			226.158	224.617	222.926	220.59	219.229	218.73
							16.681	223.475			226.056	224.673	222.586	220.534	219.456	218.458
							16.7967	223.467			226.091	224.515	222.552	220.657	219.648	218.503
							16.9133	223.459			226.158	224.821	222.71	220.657	219.433	218.57
							17.0307	223.451			226.238	224.787	222.552	220.657	219.523	218.82
							17.1488	223.443			226.204	225.15	222.688	220.715	219.581	218.662
							17.2678	223.435			226.238	224.935	222.62	220.726	219.444	218.616
							17.3876	223.427			225.954	224.673	222.45	220.817	219.308	218.764
							17.5083	223.419			225.989	224.685	222.54	220.555	219.388	218.695
							17.6298	223.411			225.887	225.139	222.677	220.465	219.274	218.832
							17.7521	223.403			226.033	225.025	222.642	220.488	219.592	218.786
							17.8753	223.395			226.272	224.935	222.631	220.692	219.523	218.662
							17.9993	223.387			226.249	224.958	222.79	220.613	219.5	218.639
							18.1242	223.379			226.181	224.856	222.62	220.703	219.444	218.797
							18.2499	223.371			226.238	224.673	222.71	220.59	219.331	218.73
							18.3766	223.363			226.147	224.504	222.745	220.748	219.342	218.639
							18.5041	223.355			226.408	224.65	222.847	220.613	219.421	218.605
							18.6325	223.347			226.408	224.571	222.904	220.738	219.785	218.718
							18.7617	223.339			226.181	225.037	222.745	220.703	219.523	218.934
							18.8919	223.332			226.147	224.866	222.688	220.873	219.398	218.98
							19.023	223.324			226.26	224.764	223.187	220.884	219.342	219.024
							19.155	223.316			226.068	224.685	222.96	220.726	219.296	218.843
							19.2879	223.308			226.091	224.866	222.847	220.93	219.263	218.9
							19.4217	223.3			226.091	224.889	222.892	220.794	219.773	218.764
							19.5565	223.292			225.966	224.844	222.71	220.748	219.581	218.684
							19.6922	223.284			225.943	224.696	222.62	220.84	219.296	218.753
							19.8288	223.276			225.989	224.821	222.586	220.794	219.263	218.922
							19.9664	223.268			226.135	224.708	222.552	220.76	219.229	218.98
							20.105	223.26			226.181	224.708	222.506	220.613	219.24	218.695
							20.2445	223.252			226.216	224.754	222.665	220.748	219.331	218.911
							20.3849	223.244			226.295	224.662	222.631	220.715	219.467	218.878
							20.5264	223.236			226.226	224.65	222.71	220.453	219.308	218.99
							20.6688	223.228			226.102	224.673	222.575	220.646	219.41	218.922
							20.8122	223.22			226.01	224.764	222.575	220.771	219.331	218.776
							20.9566	223.212			226.397	224.719	222.745	220.657	219.592	218.82
							21.102	223.204			226.193	224.719	222.654	220.805	219.388	218.888
							21.2484	223.196			226.01	224.787	222.835	220.738	219.49	218.764
							21.3959	223.188			226.114	224.594	222.835	220.657	219.342	218.662
							21.5444	223.18			226.17	224.583	222.608	220.76	219.354	218.878
							21.6938	223.172			226.135	224.629	222.654	220.76	219.49	218.741
							21.8444	223.164			226.193	224.538	222.598	220.59	219.581	218.866
							21.9959	223.156			226.124	224.64	222.71	220.544	219.581	218.753
							22.1486	223.148			226.033	224.889	222.892	220.567	219.421	218.718
							22.3022	223.14			226.114	224.685	222.62	220.636	219.604	218.82
							22.457	223.132			226	224.754	222.677	220.703	219.604	219.24
							22.6128	223.124			226.102	224.65	222.517	220.453	219.456	218.866
							22.7697	223.116			226.079	224.571	222.745	220.613	219.388	218.651
							22.9277	223.108			226.226	224.64	222.654	220.624	219.421	218.843
							23.0868	223.1			226.124	224.742	222.802	220.68	219.398	218.662
							23.247	223.092			226.022	224.673	222.473	220.624	219.41	218.684
							23.4083	223.084			226	224.708	222.779	220.613	219.614	218.674
							23.5707	223.076			225.954	224.844	222.767	220.657	219.49	218.605
							23.7342	223.068			226.351	224.708	222.756	220.578	219.683	218.537
							23.8989	223.06			226.272	224.696	222.677	220.499	219.808	218.866
							24.0648	223.052			226.295	224.866	222.496	220.544	219.694	218.741
							24.2317	223.044			226.362	224.685	222.575	220.42	219.569	218.582
							24.3999	223.036			226.17	224.64	222.7	220.328	219.694	218.662
							24.5692	223.028			226.238	224.946	222.688	220.488	219.433	218.888
							24.7396	223.02			226.408	224.662	222.7	220.601	219.388	218.82
							24.9113	223.013			226.465	224.469	222.665	220.409	219.263	219.092
							25.0842	223.005			226.397	224.548	222.858	220.328	219.127	218.809
							25.2582	222.997			226.34	224.446	222.847	220.703	219.308	218.968
							25.4335	222.989			226.272	224.39	222.756	220.42	219.342	218.797
							25.6099	222.981			226.306	224.458	222.54	220.216	219.286	218.911
							25.7876	222.973			226.442	224.334	222.665	220.34	219.456	218.82
							25.9666	222.965			226.487	224.56	222.642	220.409	219.444	218.797
							26.1467	222.957			226.442	224.583	222.812	220.351	219.41	218.786
							26.3282	222.949			226.374	224.481	222.802	220.59	219.558	218.9
							26.5108	222.941			226.091	224.629	222.994	220.669	219.512	218.797
							26.6948	222.933			226.238	224.538	222.779	220.397	219.456	218.945
							26.88	222.925			226.351	224.526	222.779	220.601	219.398	218.809
							27.0665	222.917			226.487	224.64	222.598	220.601	219.354	218.99
							27.2543	222.909			226.204	224.571	222.631	220.511	219.184	218.82
							27.4434	222.901			226.318	224.685	222.517	220.646	219.149	218.82
							27.6338	222.893			226.17	224.719	222.71	220.624	219.523	218.934
							27.8256	222.885			226.181	224.492	222.994	220.578	219.274	218.753
							28.0187	222.877			226.26	224.708	222.71	220.624	219.433	218.968
							28.2131	222.869			226.056	224.571	222.598	220.499	219.433	219.172
							28.4088	222.861			226.124	224.742	222.473	220.476	219.444	218.776
							28.606	222.853			226.295	224.844	222.869	220.442	219.467	218.684
							28.8044	222.845			226.465	224.742	222.733	220.374	219.376	218.616
							29.0043	222.837			226.43	224.64	222.745	220.351	219.398	218.616
							29.2056	222.829			226.34	224.606	222.642	220.567	219.308	218.628
							29.4082	222.821			226.204	224.64	222.62	220.442	219.263	218.674
							29.6122	222.813			226.374	224.629	222.496	220.952	219.263	218.922
							29.8177	222.805			226.567	224.844	222.563	220.646	219.319	219.036
							30.0246	222.797			226.703	224.629	222.642	220.782	219.365	218.832
							30.2329	222.789			226.34	224.673	222.688	220.578	219.331	218.809
							30.4427	222.781			226.158	224.617	222.608	220.738	219.319	218.684
							30.6539	222.773			226.249	224.719	222.835	220.646	219.354	218.707
							30.8666	222.765			226.374	224.583	222.733	220.646	219.365	218.662
							31.0808	222.757			226.362	224.583	222.677	220.873	219.331	218.56
							31.2965	222.749			226.26	224.65	222.824	220.567	219.296	218.662
							31.5136	222.741			226.318	224.458	222.847	220.453	219.376	218.56
							31.7323	222.733			226.306	224.65	222.665	220.442	219.648	218.684
							31.9525	222.725			226.42	224.708	222.767	220.453	219.24	218.809
							32.1742	222.717			226.51	224.526	222.71	220.397	219.172	218.878
							32.3974	222.709			226.295	224.617	222.722	220.363	219.229	219.059
							32.6222	222.701			226.124	224.56	222.79	220.59	219.421	218.843
							32.8486	222.694			226.295	224.571	222.904	220.544	219.388	218.616
							33.0765	222.686			226.374	224.65	222.937	220.43	219.546	218.82
							33.306	222.678			226.328	224.685	222.904	220.328	219.433	218.741
							33.5371	222.67			226.59	224.64	222.858	220.499	219.161	218.73
							33.7698	222.662			226.465	224.889	222.631	220.488	219.24	218.605
							34.0041	222.654			226.318	225.025	222.779	220.476	219.319	218.458
							34.2401	222.646			226.465	224.844	222.598	220.488	219.24	218.48
							34.4776	222.638			226.43	224.833	222.631	220.511	219.206	218.662
							34.7169	222.63			226.567	224.56	222.71	220.522	219.104	218.797
							34.9578	222.622			226.555	224.538	222.722	220.465	219.104	218.73
							35.2003	222.614			226.158	224.662	222.677	220.59	219.184	218.934
							35.4446	222.606			226.045	224.742	222.677	220.84	219.059	218.684
							35.6905	222.598			226.17	224.787	222.722	220.397	219.172	218.855
							35.9381	222.59			226.204	224.571	222.7	220.646	219.523	218.786
							36.1875	222.582			226.226	224.787	222.7	220.522	219.286	218.786
							36.4386	222.574			226.181	224.878	223.016	220.657	219.388	218.718
							36.6914	222.566			226.158	224.764	222.994	220.578	219.433	219.002
							36.946	222.558			226.204	224.662	222.779	220.511	219.592	218.843
							37.2024	222.55			226.408	224.583	222.745	220.68	219.308	219.138
							37.4605	222.542			226.318	224.548	222.779	220.715	219.104	218.786
							37.7204	222.534			226.226	224.923	222.892	220.59	219.092	218.786
							37.9821	222.526			226.193	224.469	222.654	220.771	219.354	218.809
							38.2457	222.518			226.328	224.458	222.62	220.873	219.296	218.945
							38.5111	222.51			226.34	224.617	222.767	220.555	219.263	218.843
							38.7783	222.502			226.26	224.492	222.677	220.534	219.376	218.968
							39.0474	222.494			226.17	224.606	222.7	220.975	219.433	218.866
							39.3183	222.486			226.283	224.526	222.79	220.59	219.558	218.878
							39.5911	222.478			226.328	224.696	222.586	220.442	219.421	218.843
							39.8658	222.47			226.51	224.617	222.722	220.544	219.648	219.092
							40.1424	222.462			226.295	224.594	222.858	220.522	219.376	218.957
							40.421	222.454			226.306	224.606	222.779	220.771	219.161	218.922
							40.7014	222.446			226.34	224.548	222.631	220.555	219.444	218.843
							40.9838	222.438			226.42	224.731	222.598	220.555	219.444	218.776
							41.2682	222.43			226.26	224.696	222.517	220.657	219.342	218.786
							41.5545	222.422			226.306	224.548	222.54	220.488	219.319	218.73
							41.8429	222.414			226.226	224.583	222.631	220.34	219.331	218.753
							42.1332	222.406			226.328	224.617	222.722	220.873	219.274	218.662
							42.4256	222.398			226.193	224.492	222.71	220.646	219.376	218.934
							42.7199	222.39			226.124	224.731	222.586	220.522	219.376	218.741
							43.0164	222.382			226.147	224.662	222.71	220.782	219.49	218.866
							43.3148	222.375			226.045	224.629	222.722	220.636	219.421	219.047
							43.6154	222.367			226.17	224.629	222.733	220.613	219.331	218.888
							43.918	222.359			226.204	224.594	222.756	220.657	219.194	218.73
							44.2227	222.351			226.102	224.515	222.7	220.715	219.308	218.809
							44.5296	222.343			226.147	224.402	222.904	220.522	219.479	218.786
							44.8386	222.335			226.193	224.39	222.937	220.85	219.706	218.934
							45.1497	222.327			226.01	224.742	222.881	220.771	219.479	218.9
							45.4629	222.319			226.068	224.538	222.881	220.636	219.479	218.934
							45.7784	222.311			226.102	224.64	222.767	220.703	219.558	218.855
							46.096	222.303			226.114	224.731	222.677	220.669	219.5	218.855
							46.4159	222.295			226.216	224.719	222.688	220.613	219.49	218.786
							46.7379	222.287			226.114	224.878	222.722	220.534	219.433	218.855
							47.0622	222.279			226.068	224.866	222.665	220.601	219.342	218.911
							47.3888	222.271			226.295	224.685	222.756	220.726	219.274	218.922
							47.7176	222.263			226.306	224.64	222.812	220.624	219.535	218.843
							48.0487	222.255			226.17	224.571	222.869	220.84	219.569	218.855
							48.3821	222.247			226.079	224.65	222.79	220.817	219.864	218.809
							48.7178	222.239			226.068	224.571	222.802	220.84	219.388	218.809
							49.0558	222.231			226.147	224.731	222.847	220.771	219.229	218.797
							49.3962	222.223			226.091	224.742	222.926	220.578	219.194	218.73
							49.739	222.215			226.158	224.708	222.994	220.476	219.194	218.934
							50.0841	222.207			226.249	224.719	222.994	220.76	219.115	218.707
							50.4316	222.199			226.238	224.64	222.869	220.771	219.388	218.945
							50.7815	222.191			226.114	224.436	222.552	220.578	219.296	218.809
							51.1339	222.183			226.102	224.469	222.858	220.522	219.456	218.718
							51.4887	222.175			226.362	224.708	222.881	220.59	219.535	218.707
							51.8459	222.167			226.295	224.708	222.654	220.669	219.444	218.718
							52.2057	222.159			226.01	224.844	223.039	220.669	219.354	218.628
							52.5679	222.151			226.068	224.526	222.79	220.68	219.421	218.73
							52.9327	222.143			226.465	224.481	222.665	220.942	219.535	218.741
							53.2999	222.135			226.226	224.673	222.892	220.613	219.331	218.776
							53.6698	222.127			225.931	224.56	222.904	220.511	219.569	218.764
							54.0422	222.119			225.977	224.662	222.779	220.692	219.308	218.82
							54.4171	222.111			225.864	224.708	222.824	220.646	219.331	218.911
							54.7947	222.103			226.114	224.719	222.767	220.567	219.444	219.059
							55.1749	222.095			226.114	224.81	222.824	220.703	219.637	218.911
							55.5578	222.087			226.124	224.878	222.847	220.59	219.535	218.843
							55.9433	222.079			226.17	224.719	222.54	220.715	219.421	218.753
							56.3314	222.071			225.954	224.583	222.54	220.817	219.331	218.707
							56.7223	222.064			226.193	224.515	222.586	220.703	219.512	218.549
							57.1159	222.056			226.238	224.594	222.608	220.76	219.388	218.776
							57.5122	222.048			226.135	224.685	222.54	220.794	219.376	218.922
							57.9112	222.04			226.114	224.708	222.642	220.567	219.456	218.616
							58.313	222.032			226.362	224.719	222.722	220.555	219.762	218.855
							58.7177	222.024			226.328	224.775	222.914	220.613	219.206	218.866
							59.1251	222.016			226.216	224.935	222.631	220.646	219.398	218.707
							59.5353	222.008			226.374	224.685	222.394	220.624	219.342	218.82
							59.9484	222			226.26	224.617	222.496	220.726	219.796	218.662
							60.3644	221.992			226.216	224.81	222.598	220.805	219.479	218.82
							60.7832	221.984			226.193	224.775	222.779	220.636	219.512	218.855
							61.205	221.976			226.465	224.958	222.598	220.817	219.512	218.866
							61.6297	221.968			226.181	224.685	222.552	220.534	219.456	218.888
							62.0573	221.96			226.135	224.606	222.654	220.646	219.41	218.843
							62.4879	221.952			226.193	224.696	222.552	220.68	219.342	218.832
							62.9215	221.944			226.091	224.606	222.62	220.59	219.569	218.922
							63.358	221.936			226.124	224.606	222.45	220.59	219.581	218.797
							63.7977	221.928			226.135	224.787	222.688	220.657	219.546	218.911
							64.2403	221.92			226.295	224.56	222.404	220.76	219.354	218.911
							64.6861	221.912			226.147	224.526	222.506	220.669	219.467	218.866
							65.1349	221.904			226.204	224.526	222.496	220.692	219.625	218.945
							65.5869	221.896			226.306	224.708	222.575	220.646	219.558	218.73
							66.0419	221.888			226.43	224.65	222.654	220.68	219.581	218.662
							66.5002	221.88			226.204	224.56	222.7	220.601	219.479	218.753
							66.9616	221.872			226.397	224.504	222.642	220.499	219.49	218.888
							67.4262	221.864			226.272	224.583	222.552	220.544	219.444	218.707
							67.8941	221.856			226.056	224.64	222.665	220.613	219.535	218.888
							68.3652	221.848			226.272	224.629	222.575	220.488	219.671	218.764
							68.8395	221.84			226.328	224.606	222.336	220.896	219.637	218.753
							69.3172	221.832			226.226	224.787	222.438	220.828	219.762	218.957
							69.7981	221.824			226.216	224.629	222.54	220.738	219.683	219.127
							70.2824	221.816			226.362	224.594	222.496	220.794	219.535	218.934
							70.7701	221.808			226.362	224.731	222.575	220.511	219.592	218.797
							71.2612	221.8			226.465	224.685	222.517	220.555	219.773	218.753
							71.7556	221.792			226.442	224.787	222.302	220.884	219.671	218.764
							72.2535	221.784			226.51	224.764	222.506	220.636	219.604	218.684
							72.7548	221.776			226.362	224.821	222.665	220.534	219.671	218.674
							73.2596	221.768			226.374	224.878	222.506	220.578	219.739	219.229
							73.768	221.76			226.408	224.878	222.62	220.534	219.716	219.024
							74.2798	221.752			226.374	224.65	222.427	220.646	219.569	218.888
							74.7952	221.745			226.385	224.64	222.461	220.534	220.079	218.855
							75.3142	221.737			226.487	224.775	222.608	220.43	219.706	218.776
							75.8368	221.729			226.453	224.764	222.642	220.715	219.648	218.674
							76.363	221.721			226.43	224.65	222.506	220.782	219.546	218.878
							76.8928	221.713			226.555	224.719	222.461	220.534	219.523	218.764
							77.4264	221.705			226.476	224.787	222.71	220.465	219.604	218.797
							77.9636	221.697			226.43	224.662	222.654	220.397	219.592	218.684
							78.5046	221.689			226.34	224.594	222.631	220.442	219.388	218.628
							79.0493	221.681			226.465	224.662	222.677	220.42	219.604	218.639
							79.5978	221.673			226.487	224.662	222.473	220.476	219.5	218.718
							80.1501	221.665			226.328	224.754	222.517	220.476	219.467	218.695
							80.7062	221.657			226.397	224.65	222.438	220.374	219.671	218.82
							81.2662	221.649			226.555	224.65	222.427	220.544	219.569	218.639
							81.8301	221.641			226.238	225.139	222.688	220.465	219.604	218.832
							82.3979	221.633			226.306	224.64	222.688	220.613	219.546	219.047
							82.9696	221.625			226.272	224.742	222.563	220.544	219.5	218.82
							83.5453	221.617			226.295	224.856	222.54	220.499	219.376	218.684
							84.125	221.609			226.555	224.787	222.517	220.738	219.558	218.674
							84.7087	221.601			226.351	224.696	222.473	220.624	219.49	218.968
							85.2964	221.593			226.283	224.923	222.394	220.68	219.41	218.786
							85.8883	221.585			226.26	224.742	222.461	220.657	219.342	218.797
							86.4842	221.577			226.442	224.844	222.336	220.715	219.433	218.684
							87.0843	221.569			226.385	224.833	222.529	220.703	219.5	218.753
							87.6886	221.561			226.578	225.06	222.325	220.636	219.444	218.741
							88.297	221.553			226.362	225.037	222.371	220.748	219.523	218.651
							88.9097	221.545			226.43	224.81	222.461	220.726	219.512	218.651
							89.5266	221.537			226.362	224.912	222.496	221.146	219.433	218.855
							90.1478	221.529			226.43	224.98	222.359	220.85	219.331	218.764
							90.7733	221.521			226.328	224.719	222.506	220.636	219.319	218.662
							91.4031	221.513			226.272	224.719	222.461	220.896	219.342	218.922
							92.0373	221.505			226.102	224.821	222.313	220.646	219.558	218.797
							92.6759	221.497			226.226	224.946	222.438	220.555	219.342	218.674
							93.319	221.489			226.295	224.856	222.586	220.613	219.523	218.957
							93.9665	221.481			226.135	224.64	222.438	221.089	219.512	218.73
							94.6185	221.473			226.17	224.526	222.473	220.68	219.467	218.582
							95.275	221.465			226.328	224.571	222.359	220.624	219.592	218.57
							95.9361	221.457			226.318	224.764	222.563	220.692	219.523	218.57
							96.6017	221.449			226.42	224.515	222.313	220.499	219.546	218.639
							97.272	221.441			226.34	224.538	222.461	220.567	219.796	218.616
							97.947	221.434			226.102	224.583	222.54	220.636	219.614	218.56
							98.6266	221.426			226.147	224.673	222.359	220.636	219.581	218.458
							99.3109	221.418			226.226	224.606	222.415	220.68	219.546	218.82
							100	221.41			226.318	224.65	222.517	220.613	219.637	218.57
							100.694	221.402			226.226	224.594	222.517	220.476	219.625	218.616
							101.393	221.394			226.114	224.344	222.359	220.522	219.694	218.593
							102.096	221.386			226.158	224.526	222.371	220.567	219.365	218.57
							102.804	221.378			226.249	224.65	222.325	220.624	219.614	218.866
							103.518	221.37			226.351	224.81	222.404	220.363	219.604	218.82
							104.236	221.362			226.181	224.617	222.359	220.862	219.388	218.922
							104.959	221.354			226.51	224.469	222.552	220.511	219.739	218.843
							105.688	221.346			226.385	224.65	222.62	220.476	219.546	218.934
							106.421	221.338			226.487	224.673	222.415	220.318	219.716	218.957
							107.159	221.33			226.43	224.617	222.733	220.249	219.535	218.99
							107.903	221.322			226.124	224.731	222.359	220.328	219.592	218.934
							108.652	221.314			226.306	224.708	222.473	220.499	219.433	219.002
							109.405	221.306			226.34	224.696	222.257	220.59	219.671	219.082
							110.165	221.298			226.295	224.821	222.29	220.534	219.479	218.911
							110.929	221.29			226.453	224.787	222.461	220.613	219.398	218.843
							111.699	221.282			226.226	224.606	222.404	220.453	219.331	218.776
							112.474	221.274			226.51	224.64	222.517	220.374	219.558	218.809
							113.254	221.266			226.351	224.606	222.575	220.488	219.365	218.9
							114.04	221.258			226.181	224.719	222.45	220.646	219.467	218.878
							114.831	221.25			226.193	224.662	222.29	220.544	219.625	218.9
							115.628	221.242			226.216	224.856	222.167	220.511	219.546	219.036
							116.43	221.234			226.204	224.787	222.313	220.465	219.376	218.922
							117.238	221.226			226.34	224.775	222.313	220.488	219.467	218.832
							118.052	221.218			226.272	224.673	222.359	220.476	219.433	218.911
							118.871	221.21			226.385	224.469	222.506	220.488	219.41	218.878
							119.696	221.202			226.408	224.594	222.733	220.613	219.694	218.797
							120.526	221.194			226.555	224.708	222.586	220.817	219.467	218.639
							121.362	221.186			226.453	224.912	222.382	220.544	219.523	218.866
							122.204	221.178			226.249	224.64	222.438	220.715	219.546	218.753
							123.052	221.17			226.26	224.64	222.348	220.601	219.342	219.002
							123.906	221.162			226.295	224.629	222.404	220.511	219.581	218.82
							124.766	221.154			226.499	224.844	222.415	220.522	219.444	218.888
							125.632	221.146			226.408	224.583	222.45	220.692	219.739	218.809
							126.503	221.138			226.544	224.594	222.371	220.544	219.671	218.764
							127.381	221.13			226.43	224.402	222.461	220.567	219.546	218.753
							128.265	221.122			226.397	224.277	222.348	220.442	219.286	218.934
							129.155	221.115			226.499	224.436	222.45	220.42	219.433	218.809
							130.051	221.107			226.362	224.413	222.517	220.374	219.41	218.718
							130.953	221.099			226.318	224.526	222.427	220.295	219.558	218.684
							131.862	221.091			226.17	224.606	222.575	220.363	219.581	218.934
							132.777	221.083			226.26	224.696	222.79	220.442	219.388	218.957
							133.698	221.075			226.295	224.696	222.506	220.351	219.342	218.832
							134.626	221.067			226.42	224.731	222.473	220.374	219.5	218.878
							135.56	221.059			226.42	224.696	222.506	220.511	219.331	218.82
							136.501	221.051			226.442	224.64	222.496	220.476	219.421	218.797
							137.448	221.043			226.612	224.742	222.496	220.499	219.376	218.968
							138.402	221.035			226.283	224.662	222.336	220.862	219.274	218.809
							139.362	221.027			226.181	224.696	222.688	220.636	219.263	218.514
							140.329	221.019			226.26	224.65	222.404	220.624	219.637	218.832
							141.303	221.011			226.328	224.798	222.371	220.499	219.217	218.809
							142.283	221.003			226.283	224.629	222.45	220.43	219.558	218.878
							143.27	220.995			226.374	224.754	222.575	220.453	219.467	218.786
							144.264	220.987			226.385	224.685	222.336	220.43	219.252	218.82
							145.265	220.979			226.374	224.9	222.496	220.42	219.331	218.968
							146.273	220.971			226.362	224.991	222.394	220.771	219.274	218.832
							147.288	220.963			226.408	224.787	222.302	220.476	219.184	218.776
							148.31	220.955			226.351	224.754	222.438	220.567	219.286	218.73
							149.339	220.947			226.295	224.617	222.325	220.567	219.274	218.741
							150.376	220.939			226.328	224.844	222.394	220.59	219.376	218.922
							151.419	220.931			226.374	224.685	222.517	220.476	219.342	218.866
							152.47	220.923			226.351	224.504	222.427	220.465	219.342	218.707
							153.528	220.915			226.295	224.754	222.427	220.43	219.535	218.73
							154.593	220.907			226.34	224.742	222.359	220.499	219.24	218.639
							155.665	220.899			226.374	224.742	222.461	220.511	219.319	218.786
							156.746	220.891			226.374	224.606	222.415	220.738	219.331	218.662
							157.833	220.883			226.374	224.583	222.325	220.499	219.342	218.809
							158.928	220.875			226.272	224.526	222.178	220.567	219.274	218.809
							160.031	220.867			226.238	224.629	222.575	220.771	219.082	218.888
							161.141	220.859			226.181	224.56	222.234	220.409	219.41	218.797
							162.26	220.851			226.114	224.571	222.371	220.476	219.286	218.707
							163.385	220.843			226.193	224.583	222.371	220.726	219.194	219.036
							164.519	220.835			226.362	224.492	222.461	220.613	219.206	218.82
							165.661	220.827			226.181	224.617	222.45	220.76	219.274	218.707
							166.81	220.819			226.283	224.912	222.438	220.703	219.398	218.809
							167.967	220.811			226.34	224.764	222.642	220.544	219.456	218.797
							169.133	220.803			226.238	224.821	222.371	220.624	219.421	218.809
							170.306	220.796			226.26	224.946	222.257	220.657	219.286	218.843
							171.488	220.788			226.238	224.958	222.302	220.942	219.184	218.764
							172.678	220.78			226.181	224.65	222.167	220.692	219.206	218.718
							173.876	220.772			226.193	224.946	222.188	220.703	219.252	218.674
							175.083	220.764			226.124	224.696	222.313	220.578	219.365	218.809
							176.298	220.756			226.114	224.571	222.336	220.624	219.398	218.753
							177.521	220.748			226.045	224.685	222.473	220.613	219.308	218.911
							178.753	220.74			226.114	224.696	222.642	220.499	219.252	218.843
							179.993	220.732			226.17	224.696	222.438	220.884	219.388	218.934
							181.242	220.724			226.295	224.65	222.608	220.738	219.376	218.843
							182.499	220.716			226.216	224.754	222.484	220.636	219.365	218.695
							183.766	220.708			226.114	224.958	222.484	220.84	219.66	218.797
							185.041	220.7			226.476	224.731	222.404	220.624	219.138	218.98
							186.325	220.692			226.26	224.742	222.427	220.703	219.286	218.911
							187.617	220.684			226.193	224.833	222.45	220.409	219.206	218.855
							188.919	220.676			226.238	224.65	222.302	220.567	219.024	218.832
							190.23	220.668			226.181	224.571	222.529	220.43	219.49	218.957
							191.55	220.66			226.328	224.548	222.415	220.567	219.229	218.888
							192.879	220.652			226.43	224.742	222.427	220.68	219.172	218.809
							194.217	220.644			226.328	224.606	222.473	220.43	219.149	218.934
							195.565	220.636			226.555	224.775	222.529	220.555	219.342	219.002
							196.922	220.628			226.499	224.775	222.394	220.409	219.319	219.059
							198.288	220.62			226.295	224.889	222.45	220.465	219.319	219.047
							199.664	220.612			226.17	224.821	222.506	220.805	219.342	218.9
							201.05	220.604			226.295	224.662	222.7	220.567	219.388	218.945
							202.445	220.596			226.249	224.629	222.598	220.499	219.479	219.036
							203.849	220.588			226.193	224.583	222.484	220.544	219.421	219.263
							205.264	220.58			226.34	224.571	222.54	220.511	219.467	219.047
							206.688	220.572			226.51	224.538	222.767	220.805	219.467	218.99
							208.122	220.564			226.272	224.571	222.7	220.43	219.286	218.866
							209.566	220.556			226.124	224.662	222.496	220.453	219.274	218.797
							211.02	220.548			226.216	224.617	222.382	220.578	219.614	218.911
							212.485	220.54			226.181	224.696	222.313	220.409	219.546	218.99
							213.959	220.532			226.283	224.81	222.598	220.42	219.252	218.832
							215.443	220.524			226.249	224.629	222.484	220.43	219.456	218.945
							216.938	220.516			226.26	224.64	222.473	220.499	219.41	219.036
							218.444	220.508			226.385	224.787	222.404	220.488	219.24	218.957
							219.959	220.5			226.328	224.764	222.336	220.328	219.388	218.82
							221.486	220.492			226.193	224.571	222.394	220.409	219.286	218.911
							223.022	220.484			226.544	224.764	222.45	220.578	219.456	218.911
							224.57	220.477			226.385	224.754	222.484	220.465	219.421	218.9
							226.128	220.469			226.374	224.754	222.552	220.534	219.206	218.741
							227.697	220.461			226.295	224.685	222.62	220.76	219.149	218.651
							229.277	220.453			226.385	224.935	222.654	220.567	219.398	218.832
							230.868	220.445			226.249	224.98	222.552	220.578	219.365	218.776
							232.47	220.437			226.193	224.764	222.415	220.646	219.296	218.753
							234.083	220.429			226.351	224.696	222.394	220.59	219.342	218.786
							235.707	220.421			226.158	224.878	222.438	220.748	219.398	218.684
							237.342	220.413			226.17	224.617	222.54	220.794	219.376	218.639
							238.989	220.405			226.147	224.65	222.461	220.738	219.274	218.797
							240.648	220.397			225.931	224.775	222.552	220.613	219.172	218.832
							242.317	220.389			226.158	224.719	222.54	220.488	219.388	218.776
							243.999	220.381			226.193	224.571	222.54	220.453	219.229	218.707
							245.692	220.373			226.204	224.798	222.598	220.534	219.172	219.024
							247.396	220.365			226.102	224.696	222.496	220.409	219.263	218.957
							249.113	220.357			226.114	224.98	222.473	220.499	219.433	218.968
							250.842	220.349			226.34	224.719	222.733	220.442	219.444	219.024
							252.582	220.341			226.079	224.629	222.983	220.59	219.036	218.957
							254.335	220.333			226.147	224.629	222.665	220.703	219.433	218.866
							256.099	220.325			226.283	224.889	222.779	220.601	219.24	219.024
							257.876	220.317			226.272	224.571	222.677	220.657	219.07	218.957
							259.666	220.309			226.226	224.538	222.631	220.828	219.024	219.082
							261.467	220.301			226.283	224.696	222.563	220.68	219.206	219.127
							263.282	220.293			226.135	224.594	222.496	220.59	219.149	219.047
							265.108	220.285			226.306	224.538	222.506	220.636	219.274	218.945
							266.948	220.277			226.249	224.662	222.563	220.771	219.252	219.036
							268.8	220.269			226.204	224.742	222.586	220.59	219.24	219.082
							270.665	220.261			226.181	224.548	222.529	220.93	219.296	218.9
							272.543	220.253			226.34	224.39	222.688	220.68	219.229	218.741
							274.434	220.245			226.476	224.515	222.7	220.555	219.421	218.855
							276.339	220.237			226.238	224.538	222.496	220.636	219.433	218.866
							278.256	220.229			226.272	224.775	222.529	220.726	219.274	219.104
							280.187	220.221			226.238	224.685	222.642	220.817	219.49	218.98
							282.131	220.213			226.295	224.617	222.484	220.68	219.376	218.855
							284.088	220.205			226.453	224.65	222.506	220.567	219.376	219.138
							286.06	220.197			226.283	224.662	222.563	220.692	219.456	219.104
							288.044	220.189			226.226	224.731	222.506	220.555	219.456	219.047
							290.043	220.181			226.249	224.617	222.54	220.522	219.479	218.99
							292.056	220.173			226.453	224.64	222.461	220.351	219.716	219.07
							294.082	220.166			226.272	224.64	222.598	220.499	219.512	218.922
							296.123	220.158			226.34	224.696	222.529	220.374	219.296	218.718
							298.177	220.15			226.283	224.696	222.552	220.499	219.546	218.855
							300.246	220.142			226.318	224.65	222.415	220.613	219.296	218.797
							302.329	220.134			226.283	224.775	222.415	220.805	219.138	219.092
							304.427	220.126			226.374	224.56	222.382	220.476	219.172	219.161
							306.54	220.118			226.351	224.583	222.598	220.636	219.252	218.82
							308.666	220.11			226.385	224.504	222.517	220.76	219.092	218.99
							310.808	220.102			226.385	224.481	222.552	220.771	219.319	218.82
							312.965	220.094			226.204	224.594	222.563	220.907	219.421	218.866
							315.136	220.086			226.34	224.787	222.631	220.488	219.104	218.707
							317.323	220.078			226.306	224.719	222.529	220.534	219.138	218.797
							319.525	220.07			226.408	224.685	222.438	220.43	219.24	218.764
							321.742	220.062			226.238	224.696	222.688	220.351	219.127	218.832
							323.974	220.054			226.499	224.65	222.438	220.465	219.252	218.878
							326.222	220.046			226.124	224.764	222.484	220.862	219.354	218.866
							328.486	220.038			226.193	224.81	222.473	220.669	219.546	218.922
							330.765	220.03			226.147	224.754	222.404	220.601	219.523	218.9
							333.06	220.022			226.158	224.9	222.359	220.567	219.252	218.786
							335.371	220.014			226.17	224.526	222.608	220.748	219.274	218.9
							337.698	220.006			226.091	224.571	222.575	220.544	219.252	218.832
							340.041	219.998			226	224.492	222.484	220.522	219.535	218.797
							342.401	219.99			226.238	224.571	222.575	220.442	219.512	219.013
							344.776	219.982			226.068	224.424	222.598	220.397	219.388	219.127
							347.169	219.974			226.045	224.504	222.563	220.351	219.467	218.945
							349.578	219.966			226.43	224.65	222.404	220.534	219.354	218.934
							352.003	219.958			226.124	224.629	222.484	220.76	219.523	218.797
							354.446	219.95			226.022	224.787	222.29	220.613	219.49	219.024
							356.905	219.942			226.226	224.617	222.438	220.624	219.546	218.843
							359.381	219.934			226.26	224.731	222.496	220.453	219.365	218.718
							361.875	219.926			226.147	225.048	222.506	220.657	219.331	218.911
							364.386	219.918			226.567	224.787	222.733	220.669	219.263	218.957
							366.914	219.91			226.124	224.81	222.881	220.76	219.512	218.945
							369.46	219.902			226.01	224.754	222.756	220.646	219.342	218.832
							372.024	219.894			226.056	224.56	222.71	220.692	219.24	218.878
							374.605	219.886			226.17	224.821	222.733	220.59	219.263	218.662
							377.204	219.878			226.318	224.968	222.824	220.646	219.263	218.684
							379.822	219.87			226.442	224.685	222.631	220.76	219.365	218.764
							382.457	219.862			226.385	224.856	222.665	220.613	219.479	218.832
							385.111	219.854			226.374	224.821	222.631	220.692	219.41	218.797
							387.783	219.847			226.216	224.81	222.881	220.567	219.149	218.98
							390.474	219.839			226.362	224.719	222.869	220.613	219.206	218.9
							393.183	219.831			226.114	224.696	222.881	220.624	219.24	218.911
							395.911	219.823			226.283	224.64	222.949	220.76	219.354	219.07
							398.658	219.815			226.216	224.787	222.62	220.646	219.479	218.832
							401.424	219.807			226.114	224.731	222.756	220.669	219.739	218.695
							404.21	219.799			226.238	224.617	222.665	220.692	219.648	218.753
							407.014	219.791			226.102	224.775	222.677	220.884	219.581	218.809
							409.838	219.783			226.249	224.606	222.722	220.828	219.433	218.797
							412.682	219.775			226.26	224.629	222.779	220.76	219.5	218.866
							415.546	219.767			226.114	224.64	222.654	220.703	219.398	218.797
							418.429	219.759			226.135	224.923	222.733	220.68	219.546	218.797
							421.332	219.751			226.17	224.708	222.824	220.703	219.83	218.707
							424.256	219.743			226.114	224.571	222.733	220.578	219.467	218.786
							427.199	219.735			226.193	224.662	222.858	220.613	219.5	218.9
							430.164	219.727			226.351	224.65	222.802	220.499	219.252	218.809
							433.148	219.719			226.532	224.662	222.847	220.601	219.546	218.764
							436.154	219.711			226.272	224.629	222.767	220.646	219.456	218.855
							439.18	219.703			226.283	224.673	222.937	220.555	219.331	218.934
							442.227	219.695			226.204	224.65	222.812	220.544	219.398	218.832
							445.296	219.687			226.283	224.81	222.812	220.624	219.149	218.843
							448.386	219.679			226.135	224.617	222.722	220.657	219.194	218.797
							451.497	219.671			226.306	224.787	222.869	220.555	219.286	218.945
							454.63	219.663			226.34	224.696	223.153	220.669	219.546	218.957
							457.784	219.655			226.135	224.685	222.926	220.42	219.762	218.843
							460.96	219.647			226.114	224.583	222.881	220.284	219.75	218.695
							464.159	219.639			226.306	224.606	223.006	220.295	219.581	218.628
							467.38	219.631			226.362	224.64	222.949	220.386	219.546	218.628
							470.622	219.623			226.283	224.606	222.914	220.272	219.398	218.639
							473.888	219.615			226.216	224.617	222.847	220.465	219.479	218.628
							477.176	219.607			226.295	224.696	222.802	220.442	219.479	218.57
							480.487	219.599			226.397	224.833	222.914	220.476	219.716	218.718
							483.821	219.591			226.272	224.946	222.835	220.544	219.581	218.503
							487.178	219.583			226.147	224.787	222.937	220.409	219.479	218.639
							490.558	219.575			226.26	224.833	222.79	220.328	219.331	218.741
							493.962	219.567			226.465	224.685	222.949	220.442	219.467	218.73
							497.39	219.559			226.42	224.629	222.994	220.601	219.456	218.786
							500.841	219.551			226.124	224.629	223.062	220.476	219.444	218.776
							504.316	219.543			226.226	224.64	223.039	220.544	219.467	218.82
							507.815	219.536			226.181	224.719	222.926	220.42	219.614	218.764
							511.339	219.528			226.374	224.65	223.141	220.636	219.535	218.684
							514.887	219.52			226.238	224.65	222.812	220.511	219.535	218.549
							518.459	219.512			226.114	224.662	222.869	220.453	219.581	218.491
							522.057	219.504			226.068	224.719	222.767	220.397	219.581	218.605
							525.679	219.496			226.204	224.731	222.937	220.363	219.546	218.503
							529.327	219.488			226.045	224.923	223.016	220.374	219.479	218.718
							532.999	219.48			226.045	225.105	222.949	220.386	219.479	218.674
							536.698	219.472			226.102	224.719	222.665	220.386	219.479	218.776
							540.422	219.464			226.124	224.594	222.745	220.306	219.581	218.684
							544.171	219.456			226.34	224.617	222.835	220.442	219.49	218.764
							547.947	219.448			226.408	224.65	222.892	220.409	219.739	218.651
							551.749	219.44			226.351	224.515	222.994	220.476	219.604	218.73
							555.578	219.432			226.238	224.526	222.824	220.465	219.694	218.639
							559.433	219.424			226.295	224.629	222.824	220.511	219.546	218.809
							563.314	219.416			226.283	224.742	222.733	220.59	219.433	218.753
							567.223	219.408			226.34	224.708	222.835	220.624	219.319	218.832
							571.159	219.4			226.26	224.65	223.016	220.692	219.342	218.866
							575.122	219.392			226.193	224.754	222.847	220.499	219.512	218.73
							579.112	219.384			226.216	224.685	222.869	220.657	219.365	218.753
							583.131	219.376			226.43	224.548	222.892	220.397	219.546	218.628
							587.177	219.368			226.068	224.708	223.255	220.261	219.49	218.605
							591.251	219.36			226.124	224.856	222.926	220.488	219.456	218.843
							595.353	219.352			226.249	224.696	222.937	220.613	219.365	218.582
							599.484	219.344			226.114	224.81	222.847	220.534	219.354	218.786
							603.644	219.336			226.147	224.958	222.983	220.544	219.535	218.888
							607.832	219.328			226.385	224.708	223.006	220.601	219.569	218.866
							612.05	219.32			226.328	224.719	222.949	220.363	219.66	218.843
							616.297	219.312			226.283	224.821	222.983	220.567	219.66	218.968
							620.573	219.304			226.34	224.696	222.96	220.295	219.558	218.695
							624.879	219.296			226.17	224.65	223.006	220.374	219.592	218.855
							629.215	219.288			226.295	224.538	222.926	220.488	219.625	218.968
							633.581	219.28			226.249	224.481	222.858	220.453	219.716	218.968
							637.977	219.272			226.26	224.571	222.914	220.534	219.637	218.878
							642.403	219.264			226.362	224.515	222.949	220.567	219.604	218.639
							646.861	219.256			226.669	224.504	222.779	220.624	219.604	218.98
							651.349	219.248			226.328	224.775	222.858	220.499	219.739	218.99
							655.869	219.24			226.249	224.662	223.006	220.511	219.625	218.843
							660.419	219.232			226.226	224.731	223.039	220.511	219.342	218.843
							665.002	219.224			226.147	224.81	222.972	220.703	219.5	218.549
							669.616	219.217			226.362	224.833	223.006	220.601	219.569	218.832
							674.262	219.209			226.204	224.673	223.141	220.499	219.683	218.809
							678.941	219.201			226.204	224.787	222.972	220.374	219.49	218.843
							683.652	219.193			226.306	224.754	222.892	220.601	219.5	218.718
							688.395	219.185			226.226	224.798	222.824	220.669	219.421	218.797
							693.172	219.177			226.34	224.708	222.904	220.544	219.388	219.047
							697.981	219.169			226.204	224.719	222.914	220.534	219.342	218.741
							702.824	219.161			226.216	225.105	222.802	220.68	219.296	218.684
							707.701	219.153			226.226	224.696	223.097	220.578	219.523	218.741
							712.612	219.145			226.204	224.754	222.914	220.522	219.727	218.82
							717.556	219.137			226.17	224.594	222.881	220.42	219.581	218.786
							722.535	219.129			226.045	224.481	222.96	220.363	219.467	218.718
							727.548	219.121			226.068	224.629	222.812	220.465	219.388	218.832
							732.597	219.113			226.204	224.742	222.79	220.34	219.365	218.764
							737.68	219.105			226.318	224.731	223.039	220.59	219.296	218.9
							742.798	219.097			226.226	225.025	223.016	220.295	219.512	218.878
							747.952	219.089			226.114	224.81	222.96	220.272	219.456	218.73
							753.142	219.081			226.079	224.9	222.983	220.442	219.671	218.651
							758.368	219.073			226.158	224.787	223.266	220.442	219.581	218.73
							763.63	219.065			226.226	224.878	223.051	220.476	219.581	218.628
							768.928	219.057			225.966	224.98	222.688	220.43	219.592	218.764
							774.264	219.049			226.114	224.833	222.62	220.226	219.818	218.855
							779.636	219.041			226.17	224.594	222.688	220.374	219.604	218.582
							785.046	219.033			226.17	224.548	222.756	220.544	219.41	218.57
							790.493	219.025			226.091	224.958	222.904	220.499	219.433	218.753
							795.978	219.017			226.193	224.662	223.016	220.544	219.512	218.797
							801.501	219.009			226.147	225.025	222.994	220.386	219.546	218.82
							807.062	219.001			226	224.685	222.881	220.442	219.558	218.888
							812.662	218.993			225.943	224.9	222.767	220.102	219.671	218.695
							818.301	218.985			226.079	224.81	222.802	220.182	219.694	218.684
							823.979	218.977			226.318	224.958	222.62	220.522	219.535	218.764
							829.696	218.969			226.26	225.07	222.79	220.476	219.739	218.695
							835.453	218.961			226.306	225.014	222.745	220.363	219.796	218.809
							841.25	218.953			226.567	224.787	222.835	220.261	219.456	218.786
							847.087	218.945			226.408	224.662	222.914	220.182	219.388	218.605
							852.964	218.937			226.26	224.9	223.051	220.272	219.546	218.684
							858.883	218.929			226.193	224.912	222.994	220.386	219.546	218.764
							864.842	218.921			226.079	224.844	223.016	220.511	219.66	218.651
							870.843	218.913			226.135	224.9	222.96	220.522	219.365	218.934
							876.886	218.905			226.181	224.833	223.118	220.511	219.671	218.695
							882.97	218.898			226.295	224.98	222.983	220.409	219.683	218.945
							889.097	218.89			226.397	224.912	222.858	220.476	219.614	218.628
							895.266	218.882			226.51	224.889	222.937	220.328	219.694	218.866
							901.478	218.874			226.181	224.9	222.824	220.397	219.83	218.468
							907.733	218.866			226.249	225.002	222.858	220.534	219.727	218.412
							914.031	218.858			226.17	224.833	222.937	220.76	219.739	218.424
							920.373	218.85			226.272	224.775	222.949	220.442	219.648	218.684
							926.759	218.842			226.487	225.037	222.812	220.488	219.569	218.684
							933.19	218.834			226.272	225.15	222.904	220.476	219.581	218.389
							939.665	218.826			226.135	224.935	222.824	220.318	219.581	218.401
							946.185	218.818			226.216	224.833	222.994	220.182	219.581	218.98
							952.75	218.81			226.147	224.617	222.881	220.295	219.49	218.639
							959.361	218.802			226.158	224.754	222.858	220.226	219.523	218.491
							966.017	218.794			226.397	224.673	222.858	220.386	219.523	218.651
							972.72	218.786			226.306	224.754	222.904	220.476	219.421	218.401
							979.47	218.778			226.204	224.889	222.847	220.476	219.479	218.446
							986.266	218.77			226.362	225.06	222.756	220.499	219.671	218.57
							993.109	218.762			226.181	224.731	222.904	220.748	219.523	218.57
							1000	218.754			226.306	224.798	223.028	220.306	219.546	218.605
											226.34	224.81	222.722	220.216	219.523	218.707
											226.318	224.719	222.767	220.284	219.388	218.639
											226.306	224.889	222.733	220.442	219.569	218.764
											226.124	224.731	222.847	220.363	219.637	218.832
											226.124	224.935	222.824	220.636	219.818	218.639
											226.068	224.833	222.972	220.59	219.421	218.639
											226.295	224.821	222.608	220.59	219.421	218.549
											226.249	224.764	222.745	220.42	219.546	218.593
											226.362	224.912	222.654	220.578	219.637	218.616
											226.408	224.856	222.733	220.476	219.421	218.718
											226.43	224.889	222.994	220.453	219.467	218.616
											226.442	225.172	222.835	220.601	219.683	218.753
											226.397	224.935	222.812	220.363	219.558	218.753
											226.135	224.821	222.96	220.42	219.365	218.776
											226.226	224.866	222.598	220.442	219.456	218.786
											226.328	224.866	222.677	220.544	219.342	218.707
											226.26	224.833	223.074	220.828	219.217	218.73
											226.295	224.958	222.881	220.578	219.206	218.741
											226.465	224.821	222.79	220.43	219.331	218.888
											226.295	224.764	222.79	220.578	219.342	218.73
											226.34	225.218	222.926	220.544	219.558	218.82
											226.408	224.991	222.904	220.636	219.252	219.059
											226.43	224.856	222.79	220.692	219.388	218.764
											226.51	225.002	222.642	220.374	219.467	218.593
											226.42	225.014	222.71	220.272	219.308	218.695
											226.408	225.06	222.904	220.534	219.308	219.104
											226.193	224.866	222.756	220.465	219.398	218.98
											226.362	224.946	222.926	220.374	219.308	218.776
											226.135	224.81	222.972	220.601	219.523	218.662
											226.306	224.9	222.812	220.636	219.274	218.662
											226.204	224.866	222.835	220.42	219.274	218.718
											226.193	224.764	222.881	220.511	219.274	218.639
											226.318	224.787	222.71	220.295	219.296	218.684
											226.328	224.923	222.756	220.636	219.319	218.753
											226.42	224.81	222.892	220.409	219.376	218.582
											226.555	224.912	222.767	220.42	219.184	218.753
											226.34	224.754	222.847	220.409	219.41	218.514
											226.272	224.754	222.779	220.555	219.319	218.582
											226.374	224.833	222.812	220.511	219.354	218.695
											226.397	224.685	222.608	220.465	219.546	218.911
											226.34	224.81	222.586	220.476	219.614	218.73
											226.272	224.9	222.677	220.578	219.342	218.957
											226.26	224.754	222.71	220.715	219.172	218.503
											226.318	224.798	222.677	220.715	219.546	218.468
											226.204	224.9	222.642	220.715	219.546	218.582
											226.601	224.98	222.688	220.613	219.138	218.628
											226.43	224.833	222.677	220.873	219.296	218.674
											226.532	224.81	222.7	220.817	219.398	218.741
											226.408	224.742	222.71	220.84	219.716	218.9
											226.362	224.821	222.756	220.555	219.398	218.866
											226.487	224.708	222.71	220.636	219.319	218.707
											226.51	224.571	222.688	220.624	219.354	218.832
											226.487	224.583	222.7	220.59	219.354	218.684
											226.351	224.787	222.824	220.567	219.444	218.73
											226.34	224.81	222.802	220.511	219.558	218.786
											226.351	224.81	222.779	220.68	219.433	218.98
											226.351	224.856	222.767	220.567	219.319	218.753
											226.487	224.754	222.812	220.465	219.444	218.82
											226.318	224.742	222.767	220.59	219.467	218.832
											226.442	224.856	222.756	220.534	219.49	218.957
											226.43	224.946	222.869	220.68	219.5	218.809
											226.362	224.912	222.812	220.578	219.5	218.843
											226.362	224.696	222.745	220.567	219.479	218.776
											226.465	224.685	222.7	220.409	219.444	218.786
											226.306	224.56	222.62	220.522	219.671	218.797
											226.374	224.515	222.892	220.442	219.66	218.786
											226.26	224.526	222.96	220.284	219.671	218.945
											226.703	224.754	223.187	220.453	219.581	218.934
											226.351	224.436	222.881	220.544	219.648	218.797
											226.306	224.469	222.812	220.42	219.762	218.855
											226.204	224.64	222.677	220.794	219.558	218.9
											226.226	224.662	222.733	220.59	219.569	218.741
											226.102	224.662	222.733	220.374	219.512	218.718
											226.283	224.821	222.824	220.601	219.512	218.832
											226.135	224.685	222.79	220.43	219.648	218.776
											226.362	224.696	222.733	220.534	219.546	218.911
											226.328	224.719	222.665	220.453	219.388	218.753
											226.328	224.696	222.598	220.68	219.41	218.786
											226.306	225.002	222.631	220.567	219.252	219.036
											226.216	224.775	222.506	220.544	219.286	218.878
											226.193	224.821	222.7	220.636	219.263	219.024
											226.226	224.685	222.598	220.567	219.398	218.82
											226.385	225.002	222.642	220.567	219.342	218.888
											226.272	224.798	222.665	220.805	219.354	218.786
											226.272	224.64	222.688	220.873	219.331	218.797
											226.442	224.515	222.517	220.942	219.637	218.922
											226.385	224.538	222.54	220.499	219.512	218.832
											226.657	224.923	222.575	220.363	219.398	218.82
											226.295	224.492	222.688	220.555	219.592	218.9
											226.465	224.64	222.835	220.386	219.433	218.82
											226.555	224.538	222.779	220.328	219.376	219.013
											226.51	224.583	223.039	220.692	219.308	219.002
											226.34	224.606	222.654	220.738	219.398	218.82
											226.397	224.594	222.71	220.669	219.512	218.888
											226.17	224.968	222.575	220.669	219.365	218.888
											226.158	224.9	222.484	220.442	219.138	218.934
											226.26	224.821	222.688	220.238	219.376	218.832
											226.351	224.662	222.665	220.555	219.41	219.024
											226.283	224.935	222.529	220.544	219.5	218.809
											226.17	224.991	222.45	220.34	219.479	218.832
											226.249	224.775	222.608	220.534	219.274	218.968
											226.249	224.742	222.563	220.738	219.263	218.866
											226.283	224.878	222.598	220.534	219.558	219.013
											226.272	224.9	222.949	220.453	219.398	218.945
											226.216	224.606	223.028	220.42	219.296	219.082
											226.238	224.673	223.118	220.42	219.604	218.776
											226.43	224.685	222.745	220.476	219.206	218.718
											226.181	224.617	222.779	220.544	219.184	219.127
											226.114	224.617	222.745	220.522	219.194	218.934
											226.26	224.696	222.677	220.476	219.274	218.98
											226.453	224.492	222.677	220.534	219.41	218.968
											226.226	224.673	222.812	220.669	219.388	218.911
											226.114	224.571	222.904	220.636	219.388	218.866
											226.306	224.548	222.949	220.567	219.319	218.922
											226.295	224.594	222.892	220.499	219.354	218.98
											226.374	224.685	222.71	220.624	219.331	218.98
											226.42	224.56	222.79	220.453	219.252	218.922
											226.487	224.56	222.552	220.782	219.206	218.809
											226.351	224.515	222.802	220.511	219.319	218.855
											226.295	224.583	222.802	220.555	219.24	218.888
											226.295	224.719	222.926	220.351	219.433	218.934
											226.351	224.844	222.881	220.453	219.421	218.786
											226.295	224.856	222.869	220.511	219.5	218.809
											226.318	224.775	222.79	220.715	219.512	218.684
											226.385	224.594	222.631	220.669	219.41	218.843
											226.397	224.594	222.972	220.476	219.467	218.753
											226.328	224.764	223.108	220.42	219.388	218.628
											226.295	224.798	222.756	220.397	219.308	218.866
											226.408	224.754	222.767	220.544	219.342	218.764
											226.318	224.662	222.881	220.715	219.41	218.776
											226.59	224.65	222.722	220.43	219.41	218.776
											226.487	224.708	223.028	220.318	219.354	218.866
											226.567	224.821	222.824	220.386	219.388	218.73
											226.555	224.787	222.745	220.386	219.354	218.922
											226.295	224.787	222.972	220.43	219.456	218.957
											226.328	224.754	222.972	220.555	219.512	218.707
											226.193	224.662	223.118	220.601	219.331	218.514
											226.499	224.64	222.812	220.59	219.354	218.651
											226.272	224.492	222.904	220.544	219.467	218.866
											226.59	224.504	223.006	220.555	219.523	219.138
											226.532	224.56	223.074	220.453	219.421	219.002
											226.272	224.64	222.812	220.476	219.263	218.968
											226.476	224.696	222.733	220.442	219.354	218.888
											226.522	224.662	222.972	220.646	219.388	218.684
											226.578	224.685	222.994	220.771	219.41	219.024
											226.204	224.673	223.108	220.715	219.433	218.968
											226.216	224.526	223.016	220.657	219.354	218.684
											226.51	224.662	223.016	220.453	219.308	218.718
											226.442	224.65	222.881	220.578	219.286	218.73
											226.499	224.492	222.835	220.511	219.398	218.651
											226.522	224.571	223.006	220.465	219.444	218.605
											226.385	224.662	222.858	220.306	219.365	218.786
											226.147	224.754	222.914	220.59	219.274	218.855
											226.362	224.446	222.733	220.601	219.319	219.138
											226.249	224.673	222.745	220.692	219.274	218.832
											226.362	224.481	222.858	220.386	219.24	218.786
											226.601	224.798	222.914	220.351	219.274	218.866
											226.487	224.65	222.983	220.34	219.376	218.968
											226.442	224.696	222.71	220.748	219.308	218.764
											226.216	224.617	223.016	220.578	219.263	218.888
											226.318	224.685	222.892	220.59	219.342	218.82
											226.328	224.696	222.926	220.669	219.319	219.149
											226.34	224.731	222.847	220.59	219.421	218.99
											226.272	224.594	222.926	220.669	219.296	218.797
											226.453	224.719	222.71	220.828	219.841	218.764
											226.442	224.606	222.881	220.511	219.41	218.707
											226.692	224.571	222.869	220.522	219.433	218.797
											226.453	224.754	222.96	220.534	219.569	218.741
											226.476	224.866	223.039	220.476	219.467	219.115
											226.306	224.821	222.926	220.43	219.625	218.934
											226.193	224.594	222.745	220.397	219.604	218.809
											226.43	224.64	222.926	220.43	219.376	218.866
											226.476	224.719	222.802	220.328	219.433	218.786
											226.487	224.571	222.722	220.249	219.342	218.866
											226.544	224.526	222.779	220.669	219.512	218.855
											226.362	224.685	222.733	220.465	219.286	218.82
											226.397	224.583	222.892	220.42	219.5	218.82
											226.499	224.538	222.881	220.272	219.581	218.832
											226.43	224.617	223.097	220.511	219.376	218.797
											226.476	224.673	223.118	220.374	219.263	219.104
											226.51	224.685	223.062	220.534	219.161	219.024
											226.328	224.606	223.051	220.284	219.217	218.684
											226.397	224.606	222.812	220.261	219.444	218.797
											226.51	224.742	222.847	220.374	219.217	218.968
											226.033	224.787	222.892	220.42	219.229	218.73
											226.068	224.617	223.074	220.511	219.614	218.718
											226.114	224.65	222.881	220.465	219.398	218.73
											226.124	224.446	222.892	220.453	219.365	218.684
											226.295	224.583	223.051	220.601	219.376	218.911
											226.544	224.458	222.869	220.409	219.376	218.695
											226.374	224.538	222.767	220.216	219.398	218.753
											226.442	224.424	222.994	220.284	219.592	219.024
											226.487	224.775	222.983	220.328	219.433	218.99
											226.306	224.662	222.847	220.488	219.421	218.957
											226.34	224.526	223.016	220.453	219.217	218.945
											226.181	224.571	222.802	220.488	219.467	218.911
											226.453	224.402	222.733	220.453	219.5	218.878
											226.226	224.504	222.733	220.284	219.286	219.149
											226.272	224.65	222.847	220.045	219.331	218.888
											226.204	224.334	222.722	220.079	219.398	218.878

## Sheet: Figure 3f
								1200 data points for calculating the mean value and error bar at different concentrations
		Antigen type (X)	Current (Y)	Error bar				Primary	BSA	MERS-CoV	SARS-CoV	SARS-CoV-2
		PBS	207.766	0.12255				207.652	207.443	207.783	206.674	204.827
		BSA	207.7	0.16826				207.871	207.579	207.553	206.78	205.001
		MERS-CoV	207.733	0.14313				207.791	207.511	207.617	206.822	204.748
		SARS-CoV	206.875	0.15606				207.652	207.409	207.761	206.576	204.748
		SARS-CoV-2	205.122	0.16035				207.848	207.674	207.576	206.746	205.013
								207.799	207.572	207.545	206.81	204.733
								207.727	207.462	207.715	206.508	204.71
								207.822	207.723	207.496	206.644	204.918
								207.723	207.511	207.579	206.769	204.839
								207.666	207.409	207.678	206.561	204.88
								207.905	207.67	207.443	206.765	205.016
								207.716	207.564	207.59	206.829	204.737
								207.666	207.564	207.764	206.644	204.899
								207.908	207.655	207.462	206.769	204.937
								207.814	207.503	207.59	206.75	204.703
								207.723	207.401	207.749	206.591	204.842
								207.905	207.64	207.47	206.78	204.892
								207.716	207.552	207.579	206.75	204.688
								207.727	207.53	207.749	206.618	204.786
								207.89	207.708	207.53	206.776	204.869
								207.659	207.469	207.708	206.765	204.699
								207.708	207.549	207.814	206.55	204.854
								207.859	207.723	207.496	206.852	204.93
								207.7	207.424	207.685	206.776	204.714
								207.674	207.492	207.67	206.508	204.85
								207.867	207.643	207.451	206.788	204.941
								207.742	207.322	207.655	206.704	204.699
								207.682	207.481	207.746	206.546	204.869
								207.916	207.609	207.519	206.822	204.91
								207.704	207.469	207.704	206.704	204.812
								207.693	207.5	207.662	206.584	204.884
								207.867	207.598	207.625	206.799	204.869
								207.652	207.386	207.81	206.735	204.729
								207.852	207.507	207.772	206.561	204.941
								207.848	207.67	207.47	206.769	204.892
								207.587	207.382	207.61	206.712	204.672
								207.663	207.594	207.542	206.568	204.842
								207.886	207.655	207.481	206.814	204.971
								207.591	207.466	207.753	206.667	204.824
								207.704	207.628	207.61	206.61	204.944
								207.878	207.708	207.53	206.867	204.944
								207.686	207.507	207.73	206.723	204.793
								207.806	207.704	207.719	206.667	205.122
								207.89	207.677	207.549	206.863	204.892
								207.67	207.488	207.719	206.761	204.801
								207.863	207.647	207.587	206.64	204.944
								207.878	207.624	207.496	206.878	204.922
								207.636	207.435	207.73	206.689	204.782
								207.829	207.658	207.602	206.629	205.001
								207.837	207.541	207.504	206.837	204.892
								207.655	207.333	207.708	206.64	204.718
								207.829	207.609	207.628	206.652	205.134
								207.886	207.651	207.496	206.856	204.926
								207.583	207.375	207.727	206.659	204.725
								207.75	207.62	207.485	206.689	204.971
								207.708	207.538	207.443	206.875	204.903
								207.606	207.367	207.712	206.644	204.744
								207.712	207.685	207.564	206.667	204.967
								207.716	207.636	207.549	206.852	204.835
								207.546	207.466	207.742	206.58	204.82
								207.765	207.723	207.549	206.64	205.013
								207.803	207.515	207.59	206.81	204.865
								207.557	207.481	207.723	206.587	204.797
								207.81	207.764	207.504	206.742	205.013
								207.784	207.56	207.568	206.86	204.869
								207.652	207.45	207.67	206.561	204.812
								207.799	207.617	207.451	206.682	205.107
								207.765	207.458	207.458	206.806	204.903
								207.595	207.511	207.689	206.561	204.778
								207.833	207.677	207.462	206.731	204.964
								207.75	207.458	207.5	206.822	204.842
								207.618	207.462	207.693	206.652	204.85
								207.856	207.719	207.458	206.788	205.062
								207.818	207.488	207.598	206.901	204.899
								207.742	207.492	207.738	206.61	204.831
								207.931	207.651	207.504	206.769	205.047
								207.776	207.541	207.598	206.871	204.82
								207.689	207.518	207.768	206.754	204.854
								207.962	207.711	207.417	206.765	205.073
								207.663	207.447	207.583	206.946	204.805
								207.61	207.583	207.715	206.689	204.918
								207.848	207.704	207.5	206.886	204.975
								207.652	207.484	207.59	206.875	204.797
								207.659	207.734	207.61	206.636	204.933
								207.867	207.711	207.5	206.803	205.032
								207.655	207.364	207.674	206.897	204.805
								207.652	207.598	207.587	206.704	204.873
								207.878	207.674	207.345	206.806	204.99
								207.686	207.488	207.522	206.784	204.756
								207.618	207.685	207.56	206.53	204.933
								207.822	207.677	207.356	206.716	204.986
								207.587	207.469	207.587	206.765	204.774
								207.663	207.658	207.564	206.602	204.903
								207.874	207.719	207.33	206.878	205.005
								207.727	207.534	207.579	206.761	204.771
								207.795	207.704	207.5	206.557	204.892
								207.89	207.689	207.371	206.769	204.964
								207.652	207.45	207.53	206.704	204.767
								207.795	207.738	207.621	206.591	204.896
								207.89	207.632	207.417	206.806	204.975
								207.614	207.45	207.628	206.712	204.752
								207.776	207.704	207.53	206.58	204.99
								207.98	207.643	207.405	206.818	205.081
								207.689	207.409	207.666	206.682	204.733
								207.765	207.76	207.621	206.629	204.971
								207.833	207.624	207.454	206.856	205.016
								207.652	207.568	207.719	206.723	204.774
								207.803	207.726	207.583	206.648	204.91
								207.837	207.658	207.473	206.799	204.99
								207.606	207.522	207.746	206.67	204.805
								207.723	207.768	207.564	206.58	205.016
								207.803	207.549	207.504	206.882	204.994
								207.591	207.466	207.666	206.716	204.778
								207.81	207.711	207.625	206.708	204.975
								207.799	207.484	207.492	206.833	205.05
								207.561	207.473	207.723	206.723	204.956
								207.761	207.658	207.511	206.701	205.183
								207.833	207.541	207.492	206.871	205.047
								207.598	207.443	207.742	206.614	204.771
								207.871	207.677	207.636	206.602	205.058
								207.788	207.466	207.602	206.84	204.979
								207.644	207.413	207.791	206.738	204.801
								207.848	207.704	207.549	206.584	205.005
								207.829	207.503	207.508	206.795	204.986
								207.568	207.541	207.734	206.644	204.873
								207.852	207.855	207.538	206.799	205.062
								207.844	207.56	207.576	206.969	204.986
								207.629	207.534	207.738	206.765	204.846
								207.84	207.764	207.5	206.689	205.013
								207.769	207.488	207.666	206.89	204.99
								207.659	207.545	207.81	206.738	204.82
								207.837	207.643	207.545	206.795	205.001
								207.776	207.549	207.602	206.852	204.922
								207.614	207.545	207.715	206.754	204.862
								207.867	207.647	207.485	206.806	205.16
								207.652	207.394	207.583	206.931	205.066
								207.576	207.564	207.708	206.72	204.862
								207.92	207.7	207.488	206.731	205.066
								207.795	207.432	207.621	206.848	204.862
								207.663	207.53	207.787	206.689	204.899
								207.837	207.719	207.5	206.754	205.186
								207.697	207.466	207.564	206.946	204.986
								207.583	207.64	207.598	206.697	204.93
								207.795	207.643	207.383	206.867	205.058
								207.652	207.454	207.572	206.822	204.884
								207.674	207.643	207.621	206.663	204.956
								207.928	207.704	207.432	206.765	205.179
								207.689	207.466	207.625	206.912	204.922
								207.602	207.677	207.613	206.712	204.93
								207.89	207.613	207.436	206.863	205.179
								207.693	207.492	207.681	206.863	204.926
								207.663	207.624	207.64	206.625	204.842
								207.928	207.515	207.364	206.806	205.062
								207.689	207.348	207.579	206.837	204.944
								207.674	207.545	207.693	206.686	204.907
								207.818	207.541	207.553	206.833	205.096
								207.652	207.345	207.681	206.833	204.964
								207.746	207.666	207.651	206.727	204.99
								207.886	207.556	207.417	206.826	205.077
								207.61	207.405	207.678	206.86	204.892
								207.7	207.594	207.576	206.519	204.907
								207.829	207.507	207.379	206.738	205.107
								207.625	207.39	207.674	206.727	204.824
								207.757	207.651	207.583	206.621	204.948
								207.852	207.545	207.564	206.818	205.028
								207.727	207.382	207.704	206.875	204.816
								207.81	207.624	207.564	206.716	205.081
								207.867	207.466	207.515	206.848	205.198
								207.663	207.477	207.818	206.863	204.93
								207.776	207.643	207.564	206.727	205.001
								207.939	207.481	207.515	206.897	205.054
								207.697	207.416	207.696	206.738	204.971
								207.75	207.67	207.549	206.614	205.077
								207.852	207.473	207.553	206.799	205.175
								207.712	207.447	207.73	206.742	204.967
								207.833	207.662	207.594	206.701	205.096
								207.799	207.447	207.564	206.829	205.156
								207.561	207.477	207.829	206.674	204.903
								207.731	207.745	207.579	206.629	205.077
								207.803	207.534	207.587	206.814	205.1
								207.64	207.477	207.761	206.772	204.96
								207.814	207.685	207.542	206.667	205.115
								207.863	207.405	207.508	206.822	205.1
								207.614	207.507	207.78	206.701	204.926
								207.822	207.658	207.538	206.704	205.039
								207.859	207.394	207.625	207.003	205.145
								207.595	207.515	207.761	206.822	204.922
								207.818	207.617	207.549	206.659	205.069
								207.803	207.409	207.617	206.946	205.032
								207.572	207.515	207.772	206.772	204.884
								207.874	207.655	207.56	206.701	205.152
								207.81	207.379	207.542	206.878	205.035
								207.746	207.583	207.7	206.701	204.903
								207.852	207.636	207.572	206.795	205.138
								207.795	207.382	207.727	206.909	205.035
								207.58	207.617	207.734	206.795	204.922
								207.806	207.579	207.545	206.776	205.088
								207.814	207.413	207.772	206.92	205.024
								207.602	207.643	207.678	206.64	204.846
								207.784	207.606	207.545	206.72	205.141
								207.738	207.296	207.662	206.886	204.93
								207.761	207.518	207.674	206.633	204.865
								207.912	207.583	207.576	206.701	205.134
								207.78	207.367	207.727	206.856	205.047
								207.568	207.556	207.738	206.618	204.941
								207.799	207.541	207.42	206.697	205.145
								207.742	207.33	207.568	206.871	204.998
								207.546	207.503	207.659	206.557	204.918
								207.791	207.53	207.485	206.712	205.138
								207.761	207.303	207.693	206.848	205.005
								207.572	207.56	207.696	206.542	204.865
								207.859	207.462	207.458	206.652	205.058
								207.595	207.356	207.734	206.75	204.971
								207.557	207.628	207.776	206.564	204.903
								207.84	207.541	207.405	206.776	205.069
								207.64	207.348	207.625	206.818	205.001
								207.534	207.583	207.579	206.546	204.986
								207.765	207.382	207.466	206.754	205.194
								207.598	207.318	207.764	206.754	204.994
								207.625	207.689	207.662	206.53	205.001
								207.848	207.447	207.564	206.757	205.16
								207.614	207.348	207.689	206.769	205.009
								207.67	207.496	207.556	206.538	205.058
								207.81	207.356	207.417	206.84	205.285
								207.606	207.42	207.659	206.837	204.956
								207.636	207.62	207.636	206.546	205.001
								207.844	207.428	207.545	206.731	205.115
								207.58	207.428	207.678	206.667	204.964
								207.678	207.674	207.538	206.55	205.001
								207.803	207.518	207.466	206.826	205.194
								207.618	207.454	207.768	206.765	204.892
								207.704	207.64	207.662	206.599	205.001
								207.84	207.416	207.466	206.814	205.183
								207.534	207.428	207.761	206.826	204.933
								207.58	207.62	207.644	206.636	205.016
								207.806	207.379	207.651	206.803	205.107
								207.58	207.522	207.848	206.795	204.907
								207.716	207.655	207.738	206.716	205.016
								207.893	207.375	207.602	206.844	205.126
								207.576	207.454	207.757	206.863	204.948
								207.697	207.643	207.64	206.727	205.088
								207.78	207.364	207.666	207.018	205.164
								207.58	207.59	207.866	206.905	204.873
								207.666	207.617	207.67	206.784	205.081
								207.735	207.326	207.632	206.954	205.126
								207.538	207.454	207.734	206.852	204.907
								207.655	207.515	207.553	206.708	205.013
								207.772	207.375	207.64	206.95	205.118
								207.557	207.454	207.87	206.806	204.88
								207.693	207.545	207.587	206.678	205.084
								207.716	207.31	207.742	206.848	205.13
								207.576	207.503	207.852	206.788	204.96
								207.663	207.59	207.602	206.682	205.107
								207.72	207.36	207.674	206.882	205.122
								207.659	207.481	207.795	206.754	205.001
								207.833	207.575	207.572	206.716	205.202
								207.765	207.401	207.818	206.89	205.145
								207.493	207.568	207.848	206.757	204.971
								207.716	207.564	207.628	206.716	205.202
								207.689	207.36	207.787	206.897	205.168
								207.508	207.568	207.791	206.761	204.948
								207.742	207.443	207.556	206.806	205.186
								207.727	207.262	207.712	206.905	205.1
								207.583	207.556	207.753	206.686	204.994
								207.882	207.564	207.579	206.731	205.254
								207.746	207.447	207.734	206.996	205.141
								207.546	207.662	207.852	206.871	205.05
								207.75	207.454	207.636	206.818	205.202
								207.618	207.345	207.7	206.95	205.16
								207.466	207.586	207.727	206.75	205.035
								207.716	207.45	207.568	206.848	205.202
								207.682	207.307	207.84	206.897	205.152
								207.598	207.59	207.727	206.659	204.971
								207.803	207.405	207.5	206.757	205.175
								207.72	207.398	207.836	206.882	205.047
								207.606	207.59	207.787	206.614	205.001
								207.78	207.379	207.515	206.765	205.258
								207.655	207.348	207.791	206.882	205.145
								207.595	207.598	207.723	206.818	205.005
								207.772	207.443	207.583	206.996	205.311
								207.735	207.432	207.897	206.958	205.05
								207.572	207.67	207.738	206.795	205.096
								207.859	207.443	207.53	206.882	205.296
								207.788	207.477	207.832	206.844	205.088
								207.735	207.602	207.715	206.712	205.024
								207.905	207.386	207.53	206.844	205.209
								207.731	207.428	207.772	206.871	204.99
								207.655	207.643	207.727	206.663	204.967
								207.769	207.518	207.636	206.912	205.194
								207.636	207.651	207.912	206.856	204.979
								207.655	207.719	207.821	206.746	205.047
								207.84	207.398	207.659	206.848	205.326
								207.682	207.617	207.972	206.833	205.043
								207.822	207.806	207.738	206.602	205.043
								207.848	207.432	207.678	206.86	205.285
								207.659	207.556	207.844	206.909	205.088
								207.769	207.647	207.734	206.693	205.047
								207.976	207.379	207.594	206.844	205.16
								207.791	207.496	207.674	206.894	205.005
								207.791	207.689	207.542	206.678	205.016
								207.901	207.534	207.53	206.852	205.206
								207.693	207.602	207.727	206.894	205.02
								207.803	207.734	207.715	206.757	205.073
								207.901	207.462	207.662	206.973	205.274
								207.655	207.689	207.829	206.912	204.998
								207.78	207.636	207.606	206.792	205.069
								207.95	207.42	207.685	206.965	205.183
								207.723	207.674	207.787	206.856	205.02
								207.806	207.617	207.538	206.682	205.032
								207.912	207.432	207.587	206.958	205.164
								207.727	207.696	207.795	206.806	204.926
								207.837	207.7	207.621	206.67	205.111
								207.886	207.496	207.644	206.931	205.096
								207.678	207.745	207.768	206.844	204.971
								207.765	207.598	207.587	206.704	205.16
								207.89	207.5	207.64	206.912	205.134
								207.704	207.772	207.798	206.788	204.903
								207.78	207.711	207.458	206.735	205.13
								207.856	207.568	207.632	206.878	205.202
								207.678	207.76	207.768	206.776	204.926
								207.867	207.674	207.526	206.742	205.047
								207.871	207.549	207.617	206.954	205.118
								207.636	207.791	207.795	206.84	205.013
								207.901	207.617	207.598	206.708	205.126
								207.859	207.56	207.749	206.946	205.134
								207.64	207.787	207.874	206.686	204.914
								207.814	207.708	207.508	206.686	205.047
								207.939	207.556	207.78	206.939	205.024
								207.678	207.738	207.772	206.689	204.816
								207.908	207.511	207.511	206.772	205.111
								207.822	207.522	207.659	206.98	205.069
								207.772	207.658	207.746	206.803	204.842
								207.844	207.534	207.413	206.856	205.084
								207.776	207.538	207.746	206.939	205.005
								207.618	207.806	207.681	206.727	204.888
								207.837	207.613	207.47	206.693	205.198
								207.825	207.594	207.678	206.92	205.092
								207.648	207.802	207.674	206.663	205.016
								207.893	207.549	207.462	206.636	205.138
								207.837	207.534	207.749	206.894	205.028
								207.806	207.734	207.734	206.67	204.888
								207.942	207.424	207.508	206.727	205.141
								207.814	207.575	207.708	206.829	205.069
								207.735	207.696	207.632	206.663	205.005
								207.958	207.477	207.47	206.75	205.149
								207.795	207.545	207.704	206.882	205.062
								207.723	207.677	207.647	206.731	204.964
								207.928	207.42	207.519	206.701	205.122
								207.806	207.677	207.749	206.799	205.058
								207.686	207.677	207.621	206.58	205.032
								207.962	207.488	207.56	206.78	205.247
								207.78	207.692	207.859	206.95	205.054
								207.788	207.745	207.594	206.655	204.975
								207.924	207.481	207.477	206.761	205.13
								207.878	207.677	207.795	206.848	204.99
								207.788	207.704	207.617	206.621	204.971
								207.965	207.526	207.56	206.833	205.213
								207.746	207.681	207.757	206.81	204.998
								207.84	207.723	207.598	206.61	204.979
								207.965	207.572	207.56	206.806	205.16
								207.825	207.719	207.689	206.875	204.956
								207.765	207.692	207.496	206.704	205.005
								208.022	207.511	207.598	206.909	205.16
								207.693	207.825	207.806	206.826	204.944
								207.742	207.734	207.579	206.636	204.892
								207.905	207.56	207.553	206.871	205.126
								207.697	207.768	207.798	206.878	204.937
								207.735	207.787	207.598	206.652	204.998
								207.996	207.526	207.508	206.78	205.111
								207.708	207.696	207.742	206.788	204.899
								207.799	207.674	207.515	206.652	205.024
								207.886	207.503	207.632	206.814	205.156
								207.738	207.749	207.795	206.886	204.892
								207.829	207.613	207.492	206.663	204.941
								207.928	207.5	207.579	206.939	205.066
								207.746	207.832	207.764	206.912	205.024
								207.844	207.674	207.405	206.735	204.979
								207.916	207.518	207.564	206.822	205.115
								207.731	207.715	207.617	206.742	204.858
								207.882	207.59	207.466	206.674	204.948
								207.916	207.473	207.746	206.765	205.134
								207.708	207.776	207.764	206.799	204.91
								207.965	207.496	207.496	206.602	205.039
								207.996	207.462	207.685	206.826	205.081
								207.704	207.613	207.764	206.795	204.858
								207.848	207.477	207.542	206.784	205.001
								207.874	207.488	207.723	206.871	205.016
								207.727	207.704	207.768	206.648	204.96
								207.856	207.534	207.594	206.708	205.05
								207.965	207.53	207.625	206.946	205.047
								207.754	207.768	207.655	206.72	204.899
								208.018	207.492	207.511	206.693	205.081
								207.98	207.59	207.753	206.826	205.035
								207.78	207.802	207.761	206.636	204.937
								207.942	207.556	207.576	206.602	205.164
								207.984	207.628	207.696	206.86	205.103
								207.814	207.753	207.708	206.708	204.846
								207.962	207.534	207.447	206.727	205.175
								207.965	207.643	207.738	206.882	205.032
								207.788	207.828	207.666	206.75	204.888
								208.033	207.564	207.53	206.693	205.05
								207.931	207.598	207.674	206.878	204.964
								207.72	207.681	207.727	206.792	204.827
								208.041	207.439	207.572	206.814	205.107
								208.03	207.59	207.742	206.931	205.009
								207.814	207.742	207.685	206.701	204.869
								208.098	207.511	207.508	206.788	205.156
								208.056	207.632	207.783	206.958	205.016
								207.852	207.711	207.617	206.67	204.884
								208.105	207.56	207.504	206.776	205.141
								207.965	207.734	207.761	207.048	205.186
								207.852	207.685	207.632	206.708	204.948
								208.09	207.507	207.56	206.81	205.103
								207.916	207.723	207.874	207.014	204.99
								207.806	207.726	207.651	206.723	204.865
								208.003	207.511	207.602	206.806	205.05
								207.878	207.742	207.9	206.784	204.96
								207.81	207.662	207.67	206.708	205.058
								208.022	207.469	207.583	206.757	205.19
								207.976	207.651	207.821	206.856	204.982
								207.905	207.685	207.572	206.55	204.982
								208.116	207.435	207.549	206.704	205.19
								207.893	207.662	207.772	206.803	205.016
								207.837	207.59	207.61	206.587	204.979
								208.041	207.602	207.587	206.689	205.149
								207.98	207.779	207.768	206.754	204.979
								207.863	207.647	207.61	206.568	205.009
								208.09	207.518	207.659	206.716	205.149
								207.84	207.828	207.787	206.863	204.948
								207.856	207.734	207.579	206.591	205.005
								207.962	207.632	207.628	206.742	205.183
								207.738	207.734	207.749	206.875	204.971
								207.795	207.628	207.594	206.591	204.952
								207.912	207.515	207.628	206.757	205.243
								207.746	207.851	207.791	206.731	204.918
								207.78	207.602	207.647	206.568	204.994
								208.01	207.556	207.625	206.799	205.175
								207.784	207.726	207.772	206.81	204.907
								207.765	207.5	207.568	206.678	205.005
								207.988	207.518	207.644	206.788	205.145
								207.799	207.828	207.776	206.769	204.907
								207.89	207.617	207.598	206.587	205.009
								208.003	207.564	207.681	206.795	205.198
								207.806	207.734	207.795	206.738	204.979
								207.908	207.545	207.553	206.618	205.096
								207.973	207.518	207.689	206.822	205.115
								207.738	207.794	207.889	206.746	204.876
								207.859	207.511	207.632	206.561	205.009
								207.946	207.518	207.73	206.761	205.164
								207.738	207.64	207.787	206.716	204.998
								207.969	207.405	207.625	206.568	205.1
								207.973	207.534	207.814	206.803	205.152
								207.742	207.76	207.852	206.689	204.944
								207.908	207.42	207.625	206.602	205.077
								207.962	207.556	207.832	206.818	205.138
								207.825	207.692	207.87	206.799	205.028
								208.033	207.492	207.64	206.58	205.13
								208.037	207.594	207.897	206.799	205.156
								207.735	207.689	207.798	206.708	204.982
								207.905	207.409	207.613	206.72	205.077
								207.992	207.586	207.791	206.901	205.077
								207.765	207.647	207.791	206.742	204.96
								207.976	207.503	207.59	206.633	205.274
								207.935	207.609	207.798	206.852	205.096
								207.765	207.696	207.742	206.682	204.998
								207.893	207.432	207.504	206.723	205.134
								207.992	207.764	207.776	206.875	205.175
								207.825	207.76	207.764	206.871	204.926
								208.033	207.488	207.439	206.765	205.084
								207.931	207.715	207.723	206.965	205.013
								207.81	207.658	207.689	206.837	204.903
								208.052	207.458	207.576	206.72	205.1
								207.965	207.692	207.836	206.905	205.077
								207.742	207.655	207.67	206.708	204.903
								208.022	207.394	207.598	206.731	205.062
								207.939	207.692	207.798	206.875	205.02
								207.776	207.704	207.7	206.72	204.944
								208.064	207.541	207.712	206.742	205.228
								207.905	207.76	207.749	206.852	205.164
								207.735	207.658	207.689	206.686	204.956
								208.018	207.545	207.617	206.776	205.224
								207.897	207.749	207.836	206.875	205.152
								207.848	207.624	207.662	206.689	204.964
								208.128	207.507	207.538	206.75	205.217
								207.931	207.726	207.798	206.939	205.134
								207.852	207.59	207.602	206.735	204.975
								208.003	207.5	207.564	206.788	205.149
								207.829	207.73	207.821	206.84	205.084
								207.731	207.59	207.53	206.595	205.001
								208.003	207.5	207.549	206.735	205.232
								207.84	207.734	207.742	206.969	205.024
								207.833	207.541	207.602	206.704	204.986
								208.033	207.534	207.666	206.75	205.168
								207.882	207.726	207.848	206.909	205.145
								207.882	207.556	207.579	206.591	205.013
								208.139	207.515	207.598	206.78	205.3
								207.928	207.719	207.783	206.886	205.001
								207.856	207.496	207.556	206.67	204.918
								208.116	207.534	207.715	206.723	205.186
								208.014	207.666	207.795	206.814	205.013
								207.886	207.5	207.651	206.716	204.975
								208.082	207.53	207.719	206.897	205.141
								207.772	207.734	207.81	207.026	204.986
								207.829	207.53	207.568	206.67	205.028
								208.003	207.598	207.78	206.84	205.236
								207.863	207.681	207.787	206.871	205.013
								207.863	207.492	207.644	206.655	205.107
								207.996	207.647	207.852	206.882	205.22
								207.765	207.817	207.855	206.939	204.986
								207.863	207.552	207.579	206.659	205.028
								207.988	207.666	207.768	206.86	205.16
								207.723	207.715	207.783	206.916	204.937
								207.806	207.53	207.542	206.678	205.062
								207.999	207.757	207.757	206.867	205.19
								207.776	207.851	207.738	206.871	204.896
								207.935	207.568	207.519	206.682	205.043
								208.018	207.655	207.749	206.928	205.213
								207.712	207.73	207.795	206.931	205.05
								207.98	207.447	207.542	206.776	205.186
								207.908	207.677	207.814	207.014	205.224
								207.738	207.7	207.764	207.018	205.013
								207.863	207.45	207.515	206.784	205.16
								207.897	207.7	207.712	206.984	205.209
								207.75	207.628	207.734	206.909	204.964
								207.882	207.42	207.481	206.712	205.152
								207.863	207.674	207.723	206.924	205.179
								207.704	207.583	207.647	206.909	205.005
								207.852	207.458	207.473	206.81	205.118
								207.799	207.745	207.783	206.977	205.183
								207.682	207.738	207.621	206.867	204.926
								207.89	207.549	207.485	206.738	205.183
								207.84	207.764	207.712	207.011	205.194
								207.704	207.681	207.598	206.897	204.888
								207.92	207.496	207.47	206.784	205.168
								207.897	207.73	207.723	207.052	205.224
								207.712	207.726	207.534	206.928	204.994
								207.848	207.583	207.443	206.708	205.134
								207.795	207.836	207.749	206.909	205.247
								207.64	207.685	207.602	206.875	204.975
								207.954	207.628	207.515	206.761	205.107
								207.878	207.87	207.821	206.969	205.141
								207.735	207.749	207.681	206.742	204.956
								207.878	207.636	207.625	206.81	205.224
								207.939	207.844	207.848	206.901	205.062
								207.716	207.689	207.689	206.655	204.948
								207.942	207.613	207.625	206.678	205.134
								207.931	207.794	207.9	206.928	205.107
								207.666	207.575	207.727	206.837	204.986
								207.942	207.617	207.625	206.806	205.24
								207.825	207.715	207.859	206.962	205.149
								207.632	207.541	207.628	206.723	205.088
								207.848	207.624	207.598	206.735	205.281
								207.712	207.885	207.855	206.897	205.145
								207.606	207.64	207.613	206.674	205.183
								207.837	207.723	207.587	206.803	205.33
								207.648	207.93	207.818	206.931	205.213
								207.693	207.704	207.542	206.735	205.088
								207.844	207.757	207.67	206.772	205.281
								207.742	207.919	207.848	206.894	205.115
								207.655	207.734	207.651	206.716	205.107
								207.878	207.757	207.742	206.792	205.285
								207.829	207.934	207.848	206.897	205.107
								207.761	207.586	207.587	206.686	205.054
								207.916	207.7	207.712	206.792	205.292
								207.655	207.825	207.893	206.871	205.092
								207.666	207.53	207.651	206.731	205.032
								207.848	207.711	207.859	206.788	205.304
								207.614	207.825	207.852	207.06	205.081
								207.629	207.564	207.712	206.894	205.069
								207.825	207.711	207.908	206.852	205.228
								207.632	207.794	207.931	207.003	205.107
								207.678	207.541	207.67	206.822	205.141
								207.844	207.806	207.712	206.871	205.236
								207.689	207.802	207.791	206.939	204.998
								207.738	207.56	207.508	206.644	205.1
								207.954	207.723	207.772	206.833	205.251
								207.7	207.742	207.753	206.875	205.05
								207.776	207.5	207.545	206.636	205.073
								207.95	207.738	207.795	206.818	205.236
								207.686	207.719	207.772	206.837	204.986
								207.799	207.458	207.545	206.58	205.032
								207.916	207.764	207.727	206.795	205.194
								207.727	207.658	207.753	206.92	205.02
								207.791	207.541	207.572	206.663	205.069
								207.92	207.825	207.821	206.863	205.141
								207.742	207.776	207.753	206.814	204.944
								207.946	207.647	207.549	206.625	205.047
								207.965	207.976	207.772	206.89	205.069
								207.803	207.681	207.795	206.795	205.009
								207.935	207.526	207.647	206.602	205.088
								207.928	207.776	207.764	206.829	205.126
								207.632	207.692	207.67	206.86	204.994
								207.837	207.579	207.553	206.704	205.175
								207.924	207.821	207.715	206.943	205.202
								207.689	207.655	207.594	206.973	205.054
								207.871	207.609	207.568	206.742	205.183
								207.897	207.874	207.927	206.909	205.156
								207.678	207.719	207.761	206.776	204.956
								207.848	207.606	207.696	206.682	205.16
								207.886	207.851	207.878	206.909	205.19
								207.659	207.617	207.791	206.776	204.896
								207.874	207.609	207.693	206.648	205.062
								207.863	207.832	207.848	206.863	205.111
								207.663	207.662	207.678	206.735	204.899
								207.859	207.674	207.681	206.61	205.209
								207.856	207.844	207.897	206.826	205.13
								207.727	207.711	207.647	206.678	204.926
								207.844	207.685	207.723	206.72	205.232
								207.829	207.9	207.904	206.946	205.092
								207.712	207.628	207.689	206.788	205.001
								207.931	207.715	207.7	206.826	205.172
								207.928	207.866	207.852	207.041	205.13
								207.731	207.689	207.685	206.788	204.986
								208.067	207.685	207.798	206.784	205.213
								207.912	207.832	207.938	206.901	204.979
								207.697	207.711	207.693	206.723	205.001
								207.969	207.81	207.746	206.686	205.179
								207.871	207.893	207.878	206.894	205.062
								207.788	207.681	207.708	206.723	204.971
								207.973	207.73	207.73	206.697	205.145
								207.852	207.813	207.95	206.909	205.047
								207.659	207.726	207.685	206.72	205.009
								207.852	207.848	207.802	206.765	205.22
								207.738	207.938	207.886	206.863	205.05
								207.678	207.674	207.712	206.731	204.967
								207.871	207.798	207.942	206.863	205.168
								207.856	207.832	207.972	207.03	205.02
								207.686	207.681	207.746	206.72	204.948
								207.874	207.734	207.852	206.776	205.22
								207.735	207.734	207.908	207.06	205.039
								207.686	207.484	207.655	206.829	205.054
								207.89	207.783	207.787	206.905	205.292
								207.686	207.753	207.84	206.98	205.092
								207.682	207.689	207.613	206.757	205.081
								207.859	207.825	207.814	206.826	205.364
								207.652	207.757	207.832	206.905	205.149
								207.648	207.526	207.576	206.72	205.096
								207.822	207.76	207.768	206.822	205.262
								207.648	207.723	207.791	206.928	205.066
								207.693	207.59	207.606	206.803	205.092
								207.814	207.862	207.852	206.92	205.175
								207.606	207.753	207.836	206.992	204.998
								207.716	207.677	207.583	206.75	204.994
								207.844	207.953	207.912	206.909	205.172
								207.678	207.734	207.798	206.973	204.971
								207.757	207.572	207.651	206.81	205.039
								207.946	207.851	207.818	206.92	205.141
								207.61	207.76	207.753	206.988	205.009
								207.686	207.658	207.662	206.772	205.115
								207.863	207.866	207.92	206.992	205.266
								207.644	207.674	207.742	207.075	204.994
								207.765	207.598	207.651	206.856	205.084
								207.833	207.821	207.908	206.95	205.168
								207.553	207.666	207.757	206.954	204.948
								207.746	207.602	207.647	206.772	205.084
								207.886	207.817	207.889	206.962	205.213
								207.64	207.677	207.742	206.954	205.172
								207.848	207.692	207.628	206.818	205.209
								207.901	207.832	207.878	207.048	205.319
								207.674	207.719	207.848	206.98	205.122
								207.814	207.798	207.753	206.769	205.285
								207.928	207.836	207.878	206.939	205.247
								207.716	207.594	207.693	206.924	205.032
								207.788	207.708	207.621	206.708	205.206
								207.89	207.889	207.889	206.973	205.198
								207.659	207.598	207.723	206.863	205.047
								207.829	207.836	207.651	206.757	205.281
								207.818	207.896	207.878	206.988	205.175
								207.553	207.568	207.719	206.867	204.986
								207.799	207.734	207.727	206.742	205.247
								207.833	207.882	207.882	206.969	205.326
								207.576	207.685	207.742	206.92	205.016
								207.78	207.851	207.836	206.75	205.206
								207.806	207.882	207.988	206.92	205.175
								207.618	207.696	207.734	206.844	204.975
								207.784	207.919	207.772	206.803	205.194
								207.908	207.908	207.908	207.068	205.073
								207.72	207.602	207.685	206.916	205.001
								207.935	207.772	207.829	206.844	205.122
								207.769	207.878	207.965	206.999	205.103
								207.648	207.647	207.749	206.852	205.028
								207.871	207.87	207.852	206.814	205.202
								207.803	207.848	207.991	207.143	205.134
								207.735	207.624	207.761	206.962	205.047
								207.939	207.783	207.795	206.928	205.281
								207.806	207.794	207.878	207.086	205.16
								207.644	207.617	207.674	206.878	205.092
								207.874	207.848	207.802	206.803	205.27
								207.746	207.779	207.923	207.098	205.164
								207.697	207.579	207.545	206.92	205.047
								207.965	207.862	207.712	206.928	205.304
								207.829	207.764	207.84	207.033	205.103
								207.704	207.594	207.598	206.886	205.039
								207.942	207.806	207.84	206.897	205.326
								207.78	207.726	207.829	206.98	205.141
								207.799	207.602	207.553	206.814	205.024
								207.969	207.84	207.787	206.852	205.27
								207.833	207.745	207.802	207.064	205.096
								207.765	207.666	207.59	206.754	205.103
								207.928	207.916	207.825	206.848	205.262
								207.84	207.81	207.764	207.003	205.134
								207.723	207.749	207.693	206.826	205.118
								207.931	207.923	207.761	206.852	205.308
								207.814	207.798	207.681	206.977	205.111
								207.652	207.757	207.617	206.75	205.175
								207.976	207.927	207.806	206.909	205.394
								207.803	207.726	207.746	207.162	205.179
								207.663	207.76	207.606	206.878	205.296
								207.852	208.018	207.798	206.977	205.428
								207.697	207.692	207.753	207.007	205.186
								207.761	207.7	207.666	206.863	205.152
								207.908	207.882	207.893	206.969	205.342
								207.757	207.666	207.719	207.06	205.134
								207.825	207.798	207.636	206.86	205.186
								207.946	207.953	207.87	206.992	205.19
								207.757	207.658	207.886	207.048	205.035
								207.746	207.708	207.791	206.848	205.213
								207.886	207.927	207.908	207.026	205.247
								207.746	207.628	207.798	207.068	205.062
								207.822	207.749	207.685	206.837	205.186
								207.984	207.93	207.882	207.011	205.326
								207.693	207.67	207.742	207.014	205.096
								207.735	207.817	207.7	206.89	205.206
								207.878	207.878	207.87	207.033	205.262
								207.795	207.685	207.791	207.026	205.05
								207.746	207.836	207.662	206.806	205.24
								207.837	207.874	207.988	206.977	205.311
								207.678	207.666	207.852	206.943	205.164
								207.738	207.828	207.783	206.746	205.304
								207.837	207.851	207.98	206.958	205.3
								207.655	207.655	207.693	206.89	205.073
								207.81	207.851	207.723	206.727	205.262
								207.863	207.87	207.844	207.033	205.27
								207.648	207.579	207.715	207.082	205.175
								207.837	207.806	207.749	206.86	205.417
								207.761	207.84	207.927	207.075	205.262
								207.64	207.647	207.666	206.962	205.032
								207.81	207.844	207.693	206.905	205.311
								207.825	207.84	207.844	207.098	205.254
								207.527	207.651	207.666	207.033	205.156
								207.757	207.916	207.73	206.769	205.338
								207.806	207.817	207.912	206.996	205.326
								207.598	207.598	207.708	206.939	205.202
								207.738	207.821	207.874	206.806	205.349
								207.772	207.772	207.995	207.048	205.247
								207.553	207.655	207.848	206.931	205.266
								207.738	207.908	207.863	206.901	205.33
								207.682	207.794	207.946	207.03	205.149
								207.538	207.651	207.832	206.95	205.084
								207.803	207.904	207.886	206.776	205.323
								207.666	207.76	207.988	207.033	205.213
								207.553	207.655	207.802	206.912	205.168
								207.806	207.844	207.927	206.844	205.417
								207.769	207.753	207.957	207.098	205.228
								207.557	207.685	207.719	206.988	205.183
								207.731	207.919	207.923	206.886	205.466
								207.776	207.681	207.923	207.068	205.304
								207.587	207.696	207.674	206.98	205.258
								207.799	207.987	207.806	206.905	205.455
								207.757	207.825	207.874	207.068	205.383
								207.572	207.7	207.715	206.878	205.236
								207.893	207.874	207.821	206.844	205.394
								207.723	207.677	207.874	207.071	205.168
								207.678	207.723	207.829	206.867	205.141
								207.833	207.889	207.95	206.863	205.33
								207.731	207.711	207.897	207.06	205.152
								207.572	207.692	207.644	206.829	205.213
								207.818	207.862	207.878	206.806	205.323
								207.67	207.696	207.776	207.041	205.172
								207.542	207.779	207.545	206.848	205.175
								207.844	207.889	207.821	206.792	205.296
								207.7	207.617	207.802	207.052	205.179
								207.58	207.783	207.678	206.878	205.243
								207.818	207.851	207.878	206.912	205.379
								207.652	207.64	207.727	207.132	205.172
								207.606	207.802	207.617	206.826	205.338
								207.84	207.896	207.874	206.909	205.376
								207.632	207.674	207.825	207.014	205.141
								207.587	207.862	207.666	206.761	205.27
								207.946	207.84	207.999	206.852	205.432
								207.652	207.689	207.878	206.98	205.13
								207.61	207.806	207.662	206.795	205.24
								207.761	207.855	207.946	206.897	205.402
								207.542	207.56	207.814	207.022	205.323
								207.614	207.749	207.727	206.822	205.285
								207.761	207.791	207.882	206.875	205.304
								207.606	207.564	207.806	207.003	205.149
								207.666	207.896	207.738	206.75	205.319
								207.893	207.878	207.95	206.882	205.482
								207.7	207.643	207.761	206.984	205.232
								207.7	207.844	207.712	206.803	205.406
								207.84	207.798	207.954	206.901	205.379
								207.561	207.643	207.753	206.935	205.209
								207.678	207.908	207.723	206.792	205.285
								207.818	207.798	207.897	206.973	205.372
								207.64	207.602	207.715	206.992	205.277
								207.708	207.919	207.738	206.712	205.357
								207.784	207.772	207.893	206.954	205.372
								207.655	207.602	207.719	206.962	205.058
								207.712	207.893	207.727	206.769	205.274
								207.791	207.821	207.912	206.965	205.308
								207.538	207.606	207.753	207.003	205.115
								207.75	207.821	207.798	206.799	205.406
								207.78	207.723	207.972	207.022	205.353
								207.598	207.692	207.753	206.98	205.077
								207.791	207.889	207.802	206.814	205.387
								207.829	207.753	207.897	206.984	205.247
								207.576	207.768	207.704	206.86	205.092
								207.795	207.93	207.81	206.742	205.308
								207.882	207.768	208.018	206.95	205.251
								207.644	207.658	207.798	207.003	205.054
								207.776	207.87	207.832	206.769	205.33
								207.806	207.738	207.904	207.03	205.183
								207.614	207.7	207.655	206.946	205.107
								207.848	207.896	207.719	206.776	205.357
								207.878	207.681	207.908	206.977	205.315
								207.708	207.689	207.659	206.946	205.186
								207.852	207.968	207.746	206.818	205.482
								207.84	207.708	207.825	207.041	205.36
								207.746	207.779	207.613	206.958	205.289
								207.908	207.882	207.791	206.852	205.493
								207.848	207.655	207.923	207.068	205.27
								207.75	207.719	207.621	206.992	205.168
								207.939	207.889	207.844	206.86	205.425
								207.848	207.696	207.935	207.011	205.236
								207.682	207.794	207.749	206.905	205.274
								207.867	207.874	207.866	206.863	205.398
								207.886	207.651	207.798	207.09	205.156
								207.663	207.73	207.644	206.95	205.1
								207.856	207.828	207.859	206.886	205.334
								207.81	207.685	207.829	207.06	205.175
								207.602	207.836	207.712	206.81	205.217
								207.788	207.855	207.893	206.829	205.319
								207.806	207.681	207.798	207.06	205.145
								207.652	207.813	207.613	206.848	205.186
								207.829	207.927	207.938	206.84	205.353
								207.795	207.662	207.855	207.094	205.145
								207.587	207.862	207.678	206.905	205.183
								207.818	207.787	207.904	206.867	205.326
								207.742	207.56	207.776	207.098	205.13
								207.678	207.791	207.64	206.935	205.22
								207.897	207.802	207.882	206.992	205.349
								207.716	207.598	207.768	207.192	205.081
								207.621	207.934	207.708	206.973	205.156
								207.754	207.794	207.95	206.912	205.323
								207.738	207.617	207.795	207.064	205.054
								207.682	207.934	207.666	206.882	205.228
								207.871	207.904	207.95	206.863	205.254
								207.814	207.768	207.761	207.158	205.084
								207.629	208.029	207.715	206.826	205.198
								207.893	207.87	207.893	206.931	205.224
								207.716	207.836	207.749	207.128	205.013
								207.652	207.999	207.685	206.89	205.194
								208.014	207.848	207.961	206.935	205.304
								207.72	207.696	207.787	207.018	205.069
								207.761	207.934	207.855	206.826	205.285
								207.999	207.783	207.954	207.014	205.308
								207.708	207.655	207.719	207.075	205.016
								207.689	207.9	207.689	206.905	205.262
								207.928	207.791	207.855	207.011	205.27
								207.735	207.658	207.681	207.192	205.066
								207.754	207.855	207.753	206.867	205.22
								207.897	207.7	207.954	206.965	205.172
								207.7	207.715	207.84	207.014	204.986
								207.772	207.919	207.844	206.822	205.186
								207.962	207.738	207.938	206.863	205.156
								207.738	207.726	207.715	206.98	204.922
								207.761	207.919	207.886	206.965	205.175
								207.942	207.64	207.988	207.048	205.16
								207.674	207.708	207.734	207.147	205.054
								207.818	207.93	207.882	206.886	205.209
								207.765	207.768	208.033	207.06	205.149
								207.686	207.704	207.783	207.086	204.937
								207.632	207.93	207.882	206.901	205.213
								207.784	207.636	207.995	207.037	205.107
								207.583	207.715	207.674	207.033	205.016
								207.716	207.896	208.006	206.894	205.251
								207.825	207.692	207.98	207.109	205.168
								207.602	207.711	207.764	207.158	205.111
								207.81	207.855	207.954	206.969	205.33
								207.818	207.62	207.991	207.2	205.152
								207.618	207.696	207.696	207.105	205.066
								207.788	207.764	207.908	206.856	205.3
								207.859	207.545	207.954	207.082	205.156
								207.625	207.677	207.78	206.984	205.013
								207.871	207.859	207.961	206.894	205.36
								207.958	207.594	207.988	207.071	205.179
								207.618	207.662	207.715	207.139	205.103
								207.788	207.779	207.995	206.943	205.323
								207.905	207.522	207.954	207.071	205.186
								207.712	207.76	207.727	206.984	205.1
								207.886	207.832	207.984	206.871	205.33
								207.928	207.609	207.912	207.128	205.088
								207.648	207.806	207.795	207.052	205.168
								207.886	207.874	207.904	206.89	205.323
								207.848	207.689	207.852	207.102	205.118
								207.697	207.927	207.666	207.026	205.103
								207.81	207.779	207.935	206.86	205.376
								207.776	207.64	207.852	207.109	205.138
								207.606	207.87	207.696	206.992	205.186
								207.867	207.806	207.916	206.916	205.413
								207.795	207.674	207.768	207.219	205.149
								207.621	207.866	207.727	207.018	205.209
								207.822	207.813	207.893	206.954	205.33
								207.727	207.681	207.753	207.128	205.096
								207.598	207.885	207.572	207.045	205.258
								207.852	207.738	207.806	206.962	205.338
								207.693	207.658	207.685	207.102	205.111
								207.663	207.957	207.594	207.037	205.194
								207.901	207.878	207.908	207.014	205.425
								207.727	207.757	207.772	207.17	205.115
								207.666	207.942	207.572	206.965	205.22
								207.912	207.73	207.795	206.935	205.342
								207.761	207.738	207.696	207.143	205.062
								207.704	207.968	207.662	206.931	205.183
								207.905	207.768	207.912	206.86	205.383
								207.666	207.715	207.742	207.075	205.141
								207.614	207.878	207.625	206.946	205.338
								207.795	207.745	207.889	206.958	205.36
								207.67	207.802	207.704	207.071	205.138
								207.606	207.912	207.761	206.829	205.3
								207.81	207.62	207.889	206.837	205.413
								207.678	207.696	207.7	207.098	205.13
								207.666	207.878	207.674	206.909	205.232
								207.75	207.715	207.897	207.052	205.274
								207.686	207.802	207.696	207.181	205.058
								207.632	207.848	207.753	206.965	205.19
								207.791	207.624	207.931	206.973	205.183
								207.708	207.908	207.632	207.139	204.982
								207.776	207.965	207.78	206.992	205.315
								207.799	207.677	207.844	207.037	205.277
								207.629	207.825	207.632	207.162	205.088
								207.549	207.961	207.772	206.901	205.289
								207.723	207.696	207.908	206.973	205.22
								207.564	207.764	207.712	207.166	204.994
								207.583	207.972	207.848	207.007	205.194
								207.791	207.704	207.942	207.045	205.209
								207.519	207.848	207.761	207.105	205.077
								207.598	207.832	207.904	206.98	205.277
								207.761	207.613	207.961	207.128	205.13
								207.485	207.817	207.749	207.143	205.043
								207.712	207.972	207.87	206.894	205.247
								207.784	207.711	207.931	207.026	205.118
								207.632	207.885	207.674	207.098	205.066
								207.67	207.896	207.87	206.89	205.338
								207.886	207.708	207.844	207.045	205.115
								207.652	207.904	207.7	207.128	205.043
								207.799	207.961	207.976	206.799	205.353
								207.874	207.798	207.908	206.996	205.183
								207.7	208.014	207.746	207.026	205.096
								207.799	207.942	207.942	206.837	205.353
								207.837	207.874	207.927	206.984	205.292
								207.618	208.029	207.681	207.014	205.145
								207.84	207.95	207.935	206.875	205.342
								207.931	207.813	207.852	207.068	205.145
								207.689	208.006	207.708	207.022	205.138
								207.795	207.923	207.874	206.931	205.3
								207.882	207.798	207.821	207.045	205.084
								207.618	208.014	207.681	206.935	205.062
								207.761	207.817	207.927	206.826	205.3
								207.784	207.734	207.787	207.109	205.107
								207.583	207.999	207.749	207.048	205.206
								207.837	207.87	208.01	206.848	205.326
								207.765	207.866	207.874	207.12	205.05
								207.595	208.029	207.783	206.992	205.194
								207.799	207.753	208.003	206.886	205.376
								207.757	207.76	207.814	207.143	205.156
								207.636	208.033	207.678	207.075	205.289
								207.765	207.776	207.972	206.988	205.428
								207.75	207.825	207.882	207.211	205.217
								207.546	207.965	207.802	207.086	205.311
								207.844	207.723	207.942	206.946	205.349
								207.704	207.726	207.844	207.071	205.047
								207.553	207.934	207.78	206.973	205.138
								207.754	207.749	208.074	206.943	205.289
								207.598	207.84	207.874	207.09	205.016
								207.481	208.01	207.916	206.996	205.243
								207.754	207.757	208.04	206.924	205.334
								207.682	207.904	207.764	207.116	205.05
								207.561	207.984	207.746	207.003	205.183
								207.806	207.711	208.037	206.969	205.289
								207.682	207.828	207.776	207.188	205.028
								207.542	207.916	207.715	206.943	205.164
								207.844	207.624	207.972	206.886	205.213
								207.757	207.802	207.719	207.166	204.975
								207.629	207.934	207.832	206.969	205.202
								207.818	207.791	207.897	206.962	205.432
								207.678	207.825	207.636	207.234	205.096
								207.632	207.848	207.776	206.973	205.296
								207.852	207.609	207.874	206.916	205.243
								207.663	207.84	207.662	207.113	205.092
								207.652	207.836	207.772	206.924	205.334
								207.818	207.609	207.897	206.928	205.266
								207.621	207.757	207.742	207.113	205.062
								207.591	207.832	207.904	206.992	205.274
								207.769	207.609	207.942	206.999	205.202
								207.598	207.817	207.655	207.249	205.058
								207.636	207.738	207.749	206.901	205.247
								207.806	207.602	207.878	206.897	205.232
								207.598	207.885	207.708	207.109	205.118
								207.564	207.791	207.886	206.84	205.357
								207.735	207.674	207.908	206.912	205.175
								207.534	207.878	207.719	207.079	205.118
								207.614	207.768	207.859	206.871	205.41
								207.723	207.666	207.886	206.916	205.243
								207.598	207.919	207.625	207.037	205.164
								207.568	207.855	207.81	206.829	205.311
								207.769	207.681	207.791	206.935	205.179
								207.621	207.862	207.576	207.143	205.141
								207.708	207.779	207.859	206.81	205.315
								207.716	207.738	207.863	206.901	205.232
								207.572	207.889	207.67	207.079	205.141
								207.686	207.708	207.859	206.833	205.342
								207.806	207.647	207.818	207.011	205.175
								207.682	207.802	207.746	207.071	205.107
								207.795	207.606	207.87	206.897	205.345
								207.859	207.643	207.81	207.109	205.149
								207.527	207.896	207.689	207.196	205.13
								207.648	207.715	207.961	206.878	205.296
								207.769	207.715	207.878	207.06	205.126
								207.644	207.987	207.662	207.082	205.183
								207.754	207.76	207.92	206.958	205.368
								207.84	207.73	207.749	207.139	205.22
								207.666	207.98	207.678	207.173	205.134
								207.81	207.734	207.972	206.901	205.311
								207.962	207.802	207.787	207.116	205.172
								207.64	207.927	207.708	207.136	205.22
								207.84	207.651	207.98	206.928	205.342
								207.882	207.742	207.772	207.136	205.088
								207.614	207.874	207.783	207.052	205.206
								207.761	207.708	207.976	206.875	205.364
								207.742	207.787	207.795	207.075	205.103
								207.493	207.995	207.749	207.014	205.232
								207.727	207.753	207.897	206.867	205.36
								207.754	207.817	207.818	207.06	205.13
								207.515	207.923	207.787	207.045	205.277
								207.825	207.696	207.972	206.852	205.425
								207.833	207.927	207.712	207.143	205.19
								207.632	207.866	207.753	207.041	205.232
								207.791	207.685	207.965	206.86	205.402
								207.822	207.828	207.734	207.124	205.047
								207.659	207.976	207.821	207.06	205.217
								207.757	207.647	207.935	206.886	205.251
								207.663	207.904	207.753	207.158	205.111
								207.542	207.934	207.704	207.17	205.251
								207.769	207.655	207.904	206.886	205.258
								207.856	207.893	207.7	207.147	205.058
								207.678	207.908	207.753	206.962	205.228
								207.942	207.794	207.916	206.799	205.258
								207.806	208.036	207.772	207.113	205.032
								207.644	207.999	207.836	206.935	205.243
								207.89	207.772	208.071	206.867	205.247
								207.659	207.912	207.73	207.079	205.107
								207.542	207.832	207.742	207.003	205.251
								207.837	207.658	207.904	206.928	205.258
								207.636	207.934	207.636	207.098	205.069
								207.572	207.76	207.81	206.973	205.376
								207.852	207.791	207.946	206.999	205.308
								207.723	208.006	207.693	207.321	205.126
								207.666	207.832	207.832	207.071	205.349
								207.886	207.674	207.818	206.943	205.406
								207.708	207.995	207.587	207.154	205.134
								207.564	207.81	207.87	207.026	205.394
								207.848	207.677	207.795	206.999	205.254
								207.625	207.934	207.708	207.154	205.175
								207.564	207.76	207.844	207.048	205.383
								207.746	207.749	207.723	206.946	205.258
								207.625	207.976	207.583	207.128	205.24
								207.595	207.81	207.768	206.852	205.478
								207.806	207.776	207.772	207.018	205.258
								207.666	208.029	207.556	207.143	205.103
								207.7	207.889	207.814	206.89	205.398
								207.825	207.874	207.806	206.98	205.274
								207.666	208.07	207.545	207.116	205.213
								207.686	207.848	207.802	206.92	205.447
								207.837	207.825	207.764	207.018	205.266
								207.64	207.995	207.647	207.162	205.186
								207.632	207.787	207.81	206.988	205.455
								207.761	207.859	207.753	206.962	205.217
								207.553	208.006	207.636	207.045	205.19
								207.598	207.825	207.829	206.928	205.379
								207.765	207.889	207.795	207.022	205.251
								207.576	208.04	207.647	207.162	205.277
								207.618	207.753	207.972	206.863	205.459
								207.822	207.81	207.806	206.999	205.254
								207.523	207.965	207.704	207.102	205.349
								207.64	207.753	207.957	206.912	205.444
								207.761	207.851	207.84	206.996	205.274
								207.564	207.916	207.78	207.079	205.213
								207.735	207.715	207.972	206.973	205.402
								207.735	207.991	207.787	207.192	205.258
								207.549	207.995	207.708	207.215	205.323
								207.75	207.73	207.938	206.958	205.485
								207.682	207.999	207.776	207.116	205.285
								207.53	208.002	207.882	207.192	205.319
								207.644	207.711	208.078	206.935	205.421
								207.693	207.9	207.795	207.143	205.274
								207.47	207.95	207.749	207.075	205.353
								207.678	207.828	207.935	206.894	205.496
								207.697	208.093	207.662	207.136	205.258
								207.546	208.002	207.742	207.226	205.376
								207.697	207.742	207.98	206.973	205.391
								207.618	207.995	207.791	207.226	205.19
								207.58	208.002	207.787	207.136	205.311
								207.799	207.73	207.912	206.89	205.493
								207.772	207.946	207.666	207.173	205.251
								207.557	207.866	207.753	207.048	205.296
								207.769	207.696	207.931	206.878	205.447
								207.723	207.957	207.776	207.245	205.243
								207.591	207.972	207.938	207.113	205.311
								207.731	207.738	207.961	206.848	205.33
								207.682	208.014	207.764	207.192	205.186
								207.549	207.916	207.942	207.056	205.368
								207.754	207.776	207.95	206.954	205.383
								207.72	208.025	207.742	207.09	205.141
								207.519	207.882	207.995	207.007	205.334
								207.776	207.908	207.984	206.806	205.304
								207.648	208.04	207.764	207.037	205.111
								207.602	207.934	207.908	206.931	205.357
								207.848	207.821	208.003	206.86	205.357
								207.704	208.04	207.798	207.094	205.141
								207.564	207.844	208.022	207.018	205.406
								207.784	207.772	207.965	206.867	205.349
								207.674	208.052	207.783	207.098	205.168
								207.598	207.745	208.022	207.033	205.338
								207.806	207.813	207.95	206.905	205.345
								207.686	207.961	207.708	207.128	205.107
								207.595	207.813	208.006	206.977	205.421
								207.818	207.81	207.9	206.909	205.33
								207.629	207.968	207.81	207.079	205.164
								207.659	207.745	207.98	206.931	205.376
								207.791	207.828	207.946	206.928	205.345
								207.678	207.991	207.753	207.105	205.172
								207.678	207.704	208.044	206.943	205.402
								207.844	207.787	207.972	207.007	205.285
								207.587	208.021	207.825	207.158	205.183
								207.564	207.757	208.15	206.969	205.364
								207.761	207.862	207.912	206.928	205.3
								207.666	207.968	207.761	207.177	205.186
								207.697	207.734	208.003	206.965	205.387
								207.901	207.957	207.935	207.022	205.3
								207.663	207.984	207.9	207.158	205.145
								207.742	207.794	208.037	207.026	205.334
								207.874	207.95	207.874	207.17	205.209
								207.697	208.063	207.825	207.264	205.209
								207.693	207.802	208.014	207.079	205.413
								207.962	208.074	207.863	207.15	205.251
								207.693	208.025	207.866	207.253	205.172
								207.757	207.779	208.052	207.03	205.417
								207.874	208.01	207.848	207.007	205.24
								207.678	208.052	207.844	207.184	205.22
								207.7	207.885	208.037	207.018	205.432
								207.863	208.108	207.874	207.03	205.243
								207.663	208.055	207.829	207.173	205.274
								207.723	207.836	207.999	206.954	205.387
								207.75	208.052	207.783	207.064	205.209
								207.644	208.055	207.783	207.215	205.232
								207.72	207.927	207.95	206.984	205.402
								207.818	208.093	207.7	207.037	205.152
								207.644	208.018	207.81	207.102	205.247
								207.697	207.862	207.984	206.946	205.447
								207.803	208.116	207.73	207.113	205.232
								207.595	207.889	207.829	207.177	205.274
								207.727	207.821	207.988	206.909	205.376
								207.81	208.002	207.708	207.045	205.16
								207.64	207.882	207.889	207.154	205.27
								207.735	207.745	207.855	206.81	205.349
								207.837	207.98	207.715	207.026	205.138
								207.652	207.855	207.832	207.12	205.27
								207.84	207.764	207.923	206.973	205.417
								207.867	207.98	207.746	207.128	205.213
								207.64	207.855	207.965	207.154	205.372
								207.954	207.859	207.923	207.011	205.462
								207.946	207.999	207.712	207.177	205.202
								207.659	207.93	207.965	207.173	205.44
								207.784	207.859	207.961	206.878	205.372
								207.829	208.108	207.73	207.116	205.152
								207.659	207.862	207.908	207.158	205.3
								207.897	207.855	207.882	207.018	205.372
								207.769	208.002	207.636	207.147	205.145
								207.546	207.878	207.95	207.128	205.292
								207.867	207.919	208.093	207.007	205.398
								207.874	208.127	207.878	207.147	205.175
								207.689	207.862	207.95	207.204	205.323
								207.95	207.851	207.908	207.007	205.383
								207.803	208.044	207.727	207.294	205.186
								207.693	207.889	208.044	207.116	205.353
								207.882	207.908	207.844	206.894	205.258
								207.837	208.104	207.719	207.082	205.138
								207.652	207.772	207.935	207.048	205.41
								207.867	207.896	207.821	206.89	205.277
								207.757	208.04	207.749	207.162	205.145
								207.697	207.779	208.01	207.116	205.376
								207.893	207.927	207.874	206.916	205.285
								207.791	207.934	207.719	207.086	205.096
								207.7	207.764	207.95	207.139	205.296
								207.874	207.923	207.746	207.007	205.243
								207.772	208.029	207.678	207.162	205.164
								207.682	207.719	207.942	207.071	205.345
								207.859	207.889	207.73	206.996	205.179

[truncated: 82 more sheets: Figure 3g, Figure 3h, Figure 3i, Figure 3j, Figure 3k, Figure 3l, Figure 3m, Figure 3n, Figure 3o, Figure 3p, Figure 4a, Figure 4b, Figure 4c, Figure 4d, Figure 4e, Figure 4f, Figure 4g, Figure 4h, Figure 4i, Figure 4j …]
